# Supplementary material for: Chloroplast Cell-Free Systems from Different Plant Species as a Rapid Prototyping Platform
Source: ACS Synth Biol. 2024 Jul 19;13(8):2412–24. doi: 10.1021/acssynbio.4c00117 (PMC11334176; doi:10.1021/acssynbio.4c00117)
Supplement: Supplementary file 2 — sb4c00117_si_002.zip [file sb4c00117_si_002.zip]

Archive with 1 entries (1 files):
- Cell-free_chloroplast.gb
