# Supplementary material for: Chloroplast Cell-Free Systems from Different Plant Species as a Rapid Prototyping Platform
Source: ACS Synth Biol. 2024 Jul 19;13(8):2412–24. doi: 10.1021/acssynbio.4c00117 (PMC11334176; doi:10.1021/acssynbio.4c00117)
Supplement: Supplementary file 2 — sb4c00117_si_002.zip [file sb4c00117_si_002.zip › Cell-free_chloroplast.gb]

LOCUS       pOP01                   3110 bp    DNA     circular SYN 14-JAN-2024
DEFINITION  Universal Test Construct 7.0.
ACCESSION   pOP01
VERSION     pOP01.1
KEYWORDS    .
SOURCE      . 
ORGANISM    .
FEATURES             Location/Qualifiers
     misc_feature    16..429
                     /standard_name="5C2LF"
     regulatory      complement(16..72)
                     /note="Geneious type: terminator"
                     /standard_name="L3S2P22"
     misc_feature    73..372
                     /standard_name="Spacer002"
     regulatory      373..429
                     /note="Geneious type: terminator"
                     /standard_name="L3S2P56"
     regulatory      434..451
                     /note="Geneious type: promoter"
                     /standard_name="T7 promoter"
     5'UTR           456..515
                     /standard_name="gene10 5'UTR T7"
     CDS             517..1035
                     /standard_name="NanoLuc"
     3'UTR           1036..1225
                     /standard_name="126kDa 3'UTR TMV"
     regulatory      complement(1253..1349)
                     /note="Geneious type: terminator"
                     /standard_name="AmpR Terminator"
     CDS             complement(1350..2207)
                     /standard_name="AmpR"
     regulatory      complement(2208..2338)
                     /note="Geneious type: promoter"
                     /standard_name="AmpR Promoter"
     rep_origin      2415..3003
                     /standard_name="ColE1 (high-copy)"
ORIGIN      
        1 aacacgtctc gtactggacc aaaacgaaaa aaggccgctt tcgcggcctc ttttctggaa
       61 tttggtaccg agtcgacacc ctaccgtatc gctgtggcag gcacaggatc taaccggtcc
      121 tggaccggcg taagttgctg tacagccaaa tcttccgtac taattctaca ggatttgtca
      181 actgcaaacg aatttctagt cggaacggat cacgtgcacc ggggtatgcc gtggttgaat
      241 atcggcacat gaggggctcg tgggacactt ccagaactgt ctggcgtgcg aagtctctgc
      301 taaatgcaaa acagtcagga ctcgttacag ctcgtgtatg ggagctccgg gtaggccgat
      361 cgtcaattgc ggctcggtac caaattttcg aaaaaagacg ctgaaaagcg tcttttttcg
      421 ttttggtccg gagtaatacg actcactata gtactagacc acaacggttt ccctctagaa
      481 ataattttgt ttaactttaa gaaggagata tacataatgg ttttcacttt agaagacttc
      541 gtaggtgact ggcgtcaaac agcaggttat aatttagacc aagttttaga acaaggtggt
      601 gtatcaagtt tattccaaaa tttaggtgtt tctgttactc caattcaacg tatcgtatta
      661 agtggtgaaa atggtcttaa aattgacatc catgttatta ttccttatga aggtctttca
      721 ggtgaccaaa tgggtcaaat tgaaaaaatt tttaaagtag tttatcctgt agatgaccat
      781 cactttaaag taattttaca ctatggtact ttagtaattg atggcgttac acctaatatg
      841 attgactact ttggtcgtcc ttatgaaggt attgctgttt ttgatggtaa aaaaatcaca
      901 gttacaggta cattatggaa tggtaataaa attattgacg aacgtttaat caatcctgat
      961 ggttcattat tattccgtgt tacaattaat ggtgttacag gttggcgtct ttgtgaacgt
     1021 atccttgctg cttaaataat aaataacgga ttgtgtccgt aatcacacgt ggtgcgtacg
     1081 ataacgcata gtgtttttcc ctccacttaa atcgaagggt tgtgtcttgg atcgcgcggg
     1141 tcaaatgtat atggttcata tacatccgca ggcacgtaat aaagcgaggg gttcgaatcc
     1201 ccccgttacc cccggtaggg gcccacgctt actggagacg agctgcggcc gcgattatca
     1261 aaaaggatct tcacctagat ccttttaaat taaaaatgaa gttttaaatc aatctaaagt
     1321 atatatgagt aaacttggtc tgacagttac caatgcttaa tcagtgaggc acctatctca
     1381 gcgatctgtc tatttcgttc atccatagtt gcctgactcc ccgtcgtgta gataactacg
     1441 atacgggagg gcttaccatc tggccccagt gctgcaatga taccgcggga cccacgctca
     1501 ccggctccag atttatcagc aataaaccag ccagccggaa gggccgagcg cagaagtggt
     1561 cctgcaactt tatccgcctc catccagtct attaattgtt gccgggaagc tagagtaagt
     1621 agttcgccag ttaatagttt gcgcaacgtt gttgccattg ctacaggcat cgtggtgtca
     1681 cgctcgtcgt ttggtatggc ttcattcagc tccggttccc aacgatcaag gcgagttaca
     1741 tgatccccca tgttgtgcaa aaaagcggtt agctccttcg gtcctccgat cgttgtcaga
     1801 agtaagttgg ccgcagtgtt atcactcatg gttatggcag cactgcataa ttctcttact
     1861 gtcatgccat ccgtaagatg cttttctgtg actggtgagt actcaaccaa gtcattctga
     1921 gaatagtgta tgcggcgacc gagttgctct tgcccggcgt caatacggga taataccgcg
     1981 ccacatagca gaactttaaa agtgctcatc attggaaaac gttcttcggg gcgaaaactc
     2041 tcaaggatct taccgctgtt gagatccagt tcgatgtaac ccactcgtgc acccaactga
     2101 tcttcagcat cttttacttt caccagcgtt tctgggtgag caaaaacagg aaggcaaaat
     2161 gccgcaaaaa agggaataag ggcgacacgg aaatgttgaa tactcatact cttccttttt
     2221 caatattatt gaagcattta tcagggttat tgtctcatga gcggatacat atttgaatgt
     2281 atttagaaaa ataaacaaat aggggttccg cgcacatttc cccgaaaagt gccacctgtc
     2341 atgaccaaaa tcccttaacg tgagttttcg ttccactgag cgtcagaccc cgtagaaaag
     2401 atcaaaggat cttcttgaga tccttttttt ctgcgcgtaa tctgctgctt gcaaacaaaa
     2461 aaaccaccgc taccagcggt ggtttgtttg ccggatcaag agctaccaac tctttttccg
     2521 aaggtaactg gcttcagcag agcgcagata ccaaatactg ttcttctagt gtagccgtag
     2581 ttaggccacc acttcaagaa ctctgtagca ccgcctacat acctcgctct gctaatcctg
     2641 ttaccagtgg ctgctgccag tggcgataag tcgtgtctta ccgggttgga ctcaagacga
     2701 tagttaccgg ataaggcgca gcggtcgggc tgaacggggg gttcgtgcac acagcccagc
     2761 ttggagcgaa cgacctacac cgaactgaga tacctacagc gtgagctatg agaaagcgcc
     2821 acgcttcccg aagggagaaa ggcggacagg tatccggtaa gcggcagggt cggaacagga
     2881 gagcgcacga gggagcttcc agggggaaac gcctggtatc tttatagtcc tgtcgggttt
     2941 cgccacctct gacttgagcg tcgatttttg tgatgctcgt caggggggcg gagcctatgg
     3001 aaaaacgcca gcaacgcggc ctttttacgg ttcctggcct tttgctggcc ttttgctcac
     3061 atgttctttc ctgcgttatc ccctgattct gtggataacc gtgcggccgc
//
LOCUS       pOP02                   3230 bp    DNA     circular SYN 14-JAN-2024
DEFINITION  5'UTR Measurement - accD 5'UTR Nicotiana tabacum.
ACCESSION   pOP02
VERSION     pOP02.1
KEYWORDS    .
SOURCE      . 
ORGANISM    Nicotiana tabacum
FEATURES             Location/Qualifiers
     regulatory      complement(16..72)
                     /note="Geneious type: terminator"
                     /standard_name="L3S2P22"
     misc_feature    16..429
                     /standard_name="5C2LF"
     misc_feature    73..372
                     /standard_name="Spacer002"
     regulatory      373..429
                     /note="Geneious type: terminator"
                     /standard_name="L3S2P56"
     regulatory      434..451
                     /note="Geneious type: promoter"
                     /standard_name="T7 promoter"
     5'UTR           456..635
                     /standard_name="accD 5'UTR Nt"
     CDS             637..1155
                     /standard_name="ColE1 (high-copy)"
                     /standard_name="NanoLuc"
     3'UTR           1156..1345
                     /standard_name="126kDa 3'UTR TMV"
     regulatory      complement(1373..1469)
                     /note="Geneious type: terminator"
                     /standard_name="AmpR Terminator"
     CDS             complement(1470..2327)
                     /standard_name="AmpR"
     regulatory      complement(2328..2458)
                     /note="Geneious type: promoter"
                     /standard_name="AmpR Promoter"
     rep_origin      2535..3123
                     /standard_name="ColE1 (high-copy)"
ORIGIN      
        1 aacacgtctc gtactggacc aaaacgaaaa aaggccgctt tcgcggcctc ttttctggaa
       61 tttggtaccg agtcgacacc ctaccgtatc gctgtggcag gcacaggatc taaccggtcc
      121 tggaccggcg taagttgctg tacagccaaa tcttccgtac taattctaca ggatttgtca
      181 actgcaaacg aatttctagt cggaacggat cacgtgcacc ggggtatgcc gtggttgaat
      241 atcggcacat gaggggctcg tgggacactt ccagaactgt ctggcgtgcg aagtctctgc
      301 taaatgcaaa acagtcagga ctcgttacag ctcgtgtatg ggagctccgg gtaggccgat
      361 cgtcaattgc ggctcggtac caaattttcg aaaaaagacg ctgaaaagcg tcttttttcg
      421 ttttggtccg gagtaatacg actcactata gtactaagtg ttcccccaga ttcagaactt
      481 tttttcaata ctcacaatcc ttattagtta ataatcctag tgattggatt tctatgctta
      541 gtctgatagg aaataagata ttcaaataaa taattttata gcgaatgact attcatctat
      601 tgtattttca tgcaaatagg gggcaagaaa actctaatgg ttttcacttt agaagacttc
      661 gtaggtgact ggcgtcaaac agcaggttat aatttagacc aagttttaga acaaggtggt
      721 gtatcaagtt tattccaaaa tttaggtgtt tctgttactc caattcaacg tatcgtatta
      781 agtggtgaaa atggtcttaa aattgacatc catgttatta ttccttatga aggtctttca
      841 ggtgaccaaa tgggtcaaat tgaaaaaatt tttaaagtag tttatcctgt agatgaccat
      901 cactttaaag taattttaca ctatggtact ttagtaattg atggcgttac acctaatatg
      961 attgactact ttggtcgtcc ttatgaaggt attgctgttt ttgatggtaa aaaaatcaca
     1021 gttacaggta cattatggaa tggtaataaa attattgacg aacgtttaat caatcctgat
     1081 ggttcattat tattccgtgt tacaattaat ggtgttacag gttggcgtct ttgtgaacgt
     1141 atccttgctg cttaaataat aaataacgga ttgtgtccgt aatcacacgt ggtgcgtacg
     1201 ataacgcata gtgtttttcc ctccacttaa atcgaagggt tgtgtcttgg atcgcgcggg
     1261 tcaaatgtat atggttcata tacatccgca ggcacgtaat aaagcgaggg gttcgaatcc
     1321 ccccgttacc cccggtaggg gcccacgctt actggagacg agctgcggcc gcgattatca
     1381 aaaaggatct tcacctagat ccttttaaat taaaaatgaa gttttaaatc aatctaaagt
     1441 atatatgagt aaacttggtc tgacagttac caatgcttaa tcagtgaggc acctatctca
     1501 gcgatctgtc tatttcgttc atccatagtt gcctgactcc ccgtcgtgta gataactacg
     1561 atacgggagg gcttaccatc tggccccagt gctgcaatga taccgcggga cccacgctca
     1621 ccggctccag atttatcagc aataaaccag ccagccggaa gggccgagcg cagaagtggt
     1681 cctgcaactt tatccgcctc catccagtct attaattgtt gccgggaagc tagagtaagt
     1741 agttcgccag ttaatagttt gcgcaacgtt gttgccattg ctacaggcat cgtggtgtca
     1801 cgctcgtcgt ttggtatggc ttcattcagc tccggttccc aacgatcaag gcgagttaca
     1861 tgatccccca tgttgtgcaa aaaagcggtt agctccttcg gtcctccgat cgttgtcaga
     1921 agtaagttgg ccgcagtgtt atcactcatg gttatggcag cactgcataa ttctcttact
     1981 gtcatgccat ccgtaagatg cttttctgtg actggtgagt actcaaccaa gtcattctga
     2041 gaatagtgta tgcggcgacc gagttgctct tgcccggcgt caatacggga taataccgcg
     2101 ccacatagca gaactttaaa agtgctcatc attggaaaac gttcttcggg gcgaaaactc
     2161 tcaaggatct taccgctgtt gagatccagt tcgatgtaac ccactcgtgc acccaactga
     2221 tcttcagcat cttttacttt caccagcgtt tctgggtgag caaaaacagg aaggcaaaat
     2281 gccgcaaaaa agggaataag ggcgacacgg aaatgttgaa tactcatact cttccttttt
     2341 caatattatt gaagcattta tcagggttat tgtctcatga gcggatacat atttgaatgt
     2401 atttagaaaa ataaacaaat aggggttccg cgcacatttc cccgaaaagt gccacctgtc
     2461 atgaccaaaa tcccttaacg tgagttttcg ttccactgag cgtcagaccc cgtagaaaag
     2521 atcaaaggat cttcttgaga tccttttttt ctgcgcgtaa tctgctgctt gcaaacaaaa
     2581 aaaccaccgc taccagcggt ggtttgtttg ccggatcaag agctaccaac tctttttccg
     2641 aaggtaactg gcttcagcag agcgcagata ccaaatactg ttcttctagt gtagccgtag
     2701 ttaggccacc acttcaagaa ctctgtagca ccgcctacat acctcgctct gctaatcctg
     2761 ttaccagtgg ctgctgccag tggcgataag tcgtgtctta ccgggttgga ctcaagacga
     2821 tagttaccgg ataaggcgca gcggtcgggc tgaacggggg gttcgtgcac acagcccagc
     2881 ttggagcgaa cgacctacac cgaactgaga tacctacagc gtgagctatg agaaagcgcc
     2941 acgcttcccg aagggagaaa ggcggacagg tatccggtaa gcggcagggt cggaacagga
     3001 gagcgcacga gggagcttcc agggggaaac gcctggtatc tttatagtcc tgtcgggttt
     3061 cgccacctct gacttgagcg tcgatttttg tgatgctcgt caggggggcg gagcctatgg
     3121 aaaaacgcca gcaacgcggc ctttttacgg ttcctggcct tttgctggcc ttttgctcac
     3181 atgttctttc ctgcgttatc ccctgattct gtggataacc gtgcggccgc
//
LOCUS       pOP03                   3305 bp    DNA     circular SYN 14-JAN-2024
DEFINITION  5'UTR Measurement - atpB 5'UTR Nicotiana tabacum.
ACCESSION   pOP03
VERSION     pOP03.1
KEYWORDS    .
SOURCE      . 
ORGANISM    Nicotiana tabacum
FEATURES             Location/Qualifiers
     regulatory      complement(16..72)
                     /note="Geneious type: terminator"
                     /standard_name="L3S2P22"
     misc_feature    16..429
                     /standard_name="5C2LF"
     misc_feature    73..372
                     /standard_name="Spacer002"
     regulatory      373..429
                     /note="Geneious type: terminator"
                     /standard_name="L3S2P56"
     regulatory      434..451
                     /note="Geneious type: promoter"
                     /standard_name="T7 promoter"
     5'UTR           456..710
                     /standard_name="atpB 5'UTR Nt"
     CDS             712..1230
                     /standard_name="NanoLuc"
     3'UTR           1231..1420
                     /standard_name="126kDa 3'UTR TMV"
     regulatory      complement(1448..1544)
                     /note="Geneious type: terminator"
                     /standard_name="AmpR Terminator"
     CDS             complement(1545..2402)
                     /standard_name="AmpR"
     regulatory      complement(2403..2533)
                     /note="Geneious type: promoter"
                     /standard_name="AmpR Promoter"
     rep_origin      2610..3198
                     /standard_name="ColE1 (high-copy)"
ORIGIN      
        1 aacacgtctc gtactggacc aaaacgaaaa aaggccgctt tcgcggcctc ttttctggaa
       61 tttggtaccg agtcgacacc ctaccgtatc gctgtggcag gcacaggatc taaccggtcc
      121 tggaccggcg taagttgctg tacagccaaa tcttccgtac taattctaca ggatttgtca
      181 actgcaaacg aatttctagt cggaacggat cacgtgcacc ggggtatgcc gtggttgaat
      241 atcggcacat gaggggctcg tgggacactt ccagaactgt ctggcgtgcg aagtctctgc
      301 taaatgcaaa acagtcagga ctcgttacag ctcgtgtatg ggagctccgg gtaggccgat
      361 cgtcaattgc ggctcggtac caaattttcg aaaaaagacg ctgaaaagcg tcttttttcg
      421 ttttggtccg gagtaatacg actcactata gtactcaaat gaaagacttt ctcaagattc
      481 tgattcatcc acttgagatt ttaaaattaa aataggttgg gtgggcttgc aaattcactc
      541 agtctcagtg aataagtaaa caattgaatc ggttcaattg catggtgcca acgaaatcga
      601 gtgctaattc ccattttatt gaattaaccg atcgacgtgc tagcggacat ttattttgaa
      661 ttcgataatt tttgcaaaaa catttcgaca tatttattta ttttattatt aatggttttc
      721 actttagaag acttcgtagg tgactggcgt caaacagcag gttataattt agaccaagtt
      781 ttagaacaag gtggtgtatc aagtttattc caaaatttag gtgtttctgt tactccaatt
      841 caacgtatcg tattaagtgg tgaaaatggt cttaaaattg acatccatgt tattattcct
      901 tatgaaggtc tttcaggtga ccaaatgggt caaattgaaa aaatttttaa agtagtttat
      961 cctgtagatg accatcactt taaagtaatt ttacactatg gtactttagt aattgatggc
     1021 gttacaccta atatgattga ctactttggt cgtccttatg aaggtattgc tgtttttgat
     1081 ggtaaaaaaa tcacagttac aggtacatta tggaatggta ataaaattat tgacgaacgt
     1141 ttaatcaatc ctgatggttc attattattc cgtgttacaa ttaatggtgt tacaggttgg
     1201 cgtctttgtg aacgtatcct tgctgcttaa ataataaata acggattgtg tccgtaatca
     1261 cacgtggtgc gtacgataac gcatagtgtt tttccctcca cttaaatcga agggttgtgt
     1321 cttggatcgc gcgggtcaaa tgtatatggt tcatatacat ccgcaggcac gtaataaagc
     1381 gaggggttcg aatccccccg ttacccccgg taggggccca cgcttactgg agacgagctg
     1441 cggccgcgat tatcaaaaag gatcttcacc tagatccttt taaattaaaa atgaagtttt
     1501 aaatcaatct aaagtatata tgagtaaact tggtctgaca gttaccaatg cttaatcagt
     1561 gaggcaccta tctcagcgat ctgtctattt cgttcatcca tagttgcctg actccccgtc
     1621 gtgtagataa ctacgatacg ggagggctta ccatctggcc ccagtgctgc aatgataccg
     1681 cgggacccac gctcaccggc tccagattta tcagcaataa accagccagc cggaagggcc
     1741 gagcgcagaa gtggtcctgc aactttatcc gcctccatcc agtctattaa ttgttgccgg
     1801 gaagctagag taagtagttc gccagttaat agtttgcgca acgttgttgc cattgctaca
     1861 ggcatcgtgg tgtcacgctc gtcgtttggt atggcttcat tcagctccgg ttcccaacga
     1921 tcaaggcgag ttacatgatc ccccatgttg tgcaaaaaag cggttagctc cttcggtcct
     1981 ccgatcgttg tcagaagtaa gttggccgca gtgttatcac tcatggttat ggcagcactg
     2041 cataattctc ttactgtcat gccatccgta agatgctttt ctgtgactgg tgagtactca
     2101 accaagtcat tctgagaata gtgtatgcgg cgaccgagtt gctcttgccc ggcgtcaata
     2161 cgggataata ccgcgccaca tagcagaact ttaaaagtgc tcatcattgg aaaacgttct
     2221 tcggggcgaa aactctcaag gatcttaccg ctgttgagat ccagttcgat gtaacccact
     2281 cgtgcaccca actgatcttc agcatctttt actttcacca gcgtttctgg gtgagcaaaa
     2341 acaggaaggc aaaatgccgc aaaaaaggga ataagggcga cacggaaatg ttgaatactc
     2401 atactcttcc tttttcaata ttattgaagc atttatcagg gttattgtct catgagcgga
     2461 tacatatttg aatgtattta gaaaaataaa caaatagggg ttccgcgcac atttccccga
     2521 aaagtgccac ctgtcatgac caaaatccct taacgtgagt tttcgttcca ctgagcgtca
     2581 gaccccgtag aaaagatcaa aggatcttct tgagatcctt tttttctgcg cgtaatctgc
     2641 tgcttgcaaa caaaaaaacc accgctacca gcggtggttt gtttgccgga tcaagagcta
     2701 ccaactcttt ttccgaaggt aactggcttc agcagagcgc agataccaaa tactgttctt
     2761 ctagtgtagc cgtagttagg ccaccacttc aagaactctg tagcaccgcc tacatacctc
     2821 gctctgctaa tcctgttacc agtggctgct gccagtggcg ataagtcgtg tcttaccggg
     2881 ttggactcaa gacgatagtt accggataag gcgcagcggt cgggctgaac ggggggttcg
     2941 tgcacacagc ccagcttgga gcgaacgacc tacaccgaac tgagatacct acagcgtgag
     3001 ctatgagaaa gcgccacgct tcccgaaggg agaaaggcgg acaggtatcc ggtaagcggc
     3061 agggtcggaa caggagagcg cacgagggag cttccagggg gaaacgcctg gtatctttat
     3121 agtcctgtcg ggtttcgcca cctctgactt gagcgtcgat ttttgtgatg ctcgtcaggg
     3181 gggcggagcc tatggaaaaa cgccagcaac gcggcctttt tacggttcct ggccttttgc
     3241 tggccttttg ctcacatgtt ctttcctgcg ttatcccctg attctgtgga taaccgtgcg
     3301 gccgc
//
LOCUS       pOP04                   3556 bp    DNA     circular SYN 14-JAN-2024
DEFINITION  5'UTR Measurement - atpB 5'UTR Quercus robur.
ACCESSION   pOP04
VERSION     pOP04.1
KEYWORDS    .
SOURCE      .
ORGANISM    Quercus robur
FEATURES             Location/Qualifiers
     regulatory      complement(16..72)
                     /note="Geneious type: terminator"
                     /standard_name="L3S2P22"
     misc_feature    16..429
                     /standard_name="5C2LF"
     misc_feature    73..372
                     /standard_name="Spacer002"
     regulatory      373..429
                     /note="Geneious type: terminator"
                     /standard_name="L3S2P56"
     regulatory      434..451
                     /note="Geneious type: promoter"
                     /standard_name="T7 promoter"
     5'UTR           456..961
                     /standard_name="atpB 5'UTR Qr"
     CDS             963..1481
                     /standard_name="NanoLuc"
     3'UTR           1482..1671
                     /standard_name="126kDa 3'UTR TMV"
     regulatory      complement(1699..1795)
                     /note="Geneious type: terminator"
                     /standard_name="AmpR Terminator"
     CDS             complement(1796..2653)
                     /standard_name="AmpR"
     regulatory      complement(2654..2784)
                     /note="Geneious type: promoter"
                     /standard_name="AmpR Promoter"
     rep_origin      2861..3449
                     /standard_name="ColE1 (high-copy)"
ORIGIN      
        1 aacacgtctc gtactggacc aaaacgaaaa aaggccgctt tcgcggcctc ttttctggaa
       61 tttggtaccg agtcgacacc ctaccgtatc gctgtggcag gcacaggatc taaccggtcc
      121 tggaccggcg taagttgctg tacagccaaa tcttccgtac taattctaca ggatttgtca
      181 actgcaaacg aatttctagt cggaacggat cacgtgcacc ggggtatgcc gtggttgaat
      241 atcggcacat gaggggctcg tgggacactt ccagaactgt ctggcgtgcg aagtctctgc
      301 taaatgcaaa acagtcagga ctcgttacag ctcgtgtatg ggagctccgg gtaggccgat
      361 cgtcaattgc ggctcggtac caaattttcg aaaaaagacg ctgaaaagcg tcttttttcg
      421 ttttggtccg gagtaatacg actcactata gtactcctag atgtgaaaat aggaggagtt
      481 cgcccatgaa aagcaaagca tgaaactaaa actctaaaac taaagggtat aggtaaaaaa
      541 aaaataggct aggcataaat cgataggctt aaatattaac taagaaatga gataagggca
      601 ccaataagat agaaaaaatg aatcgtaaat agaaatagag ttccggttcg aattcgataa
      661 ataatatgga tgatattgtc tataatgata gtcaaatgaa agactttctc aagactttta
      721 ttgatccgcc tgagattttg aaaatgagtt ggttgaactt gaaaattaac tcattgaaat
      781 tgaataaata aacaatcgaa ttggattcga ttggatggta ccaacgaaat ctagtgcagt
      841 gcgaaacccc atttattatg gaattattat tgaattaacc gatcaacttg cttttctatc
      901 gaacattttt tttatttcaa taattttcgc aaaaaaaaat ttcgacatat tatattttat
      961 taatggtttt cactttagaa gacttcgtag gtgactggcg tcaaacagca ggttataatt
     1021 tagaccaagt tttagaacaa ggtggtgtat caagtttatt ccaaaattta ggtgtttctg
     1081 ttactccaat tcaacgtatc gtattaagtg gtgaaaatgg tcttaaaatt gacatccatg
     1141 ttattattcc ttatgaaggt ctttcaggtg accaaatggg tcaaattgaa aaaattttta
     1201 aagtagttta tcctgtagat gaccatcact ttaaagtaat tttacactat ggtactttag
     1261 taattgatgg cgttacacct aatatgattg actactttgg tcgtccttat gaaggtattg
     1321 ctgtttttga tggtaaaaaa atcacagtta caggtacatt atggaatggt aataaaatta
     1381 ttgacgaacg tttaatcaat cctgatggtt cattattatt ccgtgttaca attaatggtg
     1441 ttacaggttg gcgtctttgt gaacgtatcc ttgctgctta aataataaat aacggattgt
     1501 gtccgtaatc acacgtggtg cgtacgataa cgcatagtgt ttttccctcc acttaaatcg
     1561 aagggttgtg tcttggatcg cgcgggtcaa atgtatatgg ttcatataca tccgcaggca
     1621 cgtaataaag cgaggggttc gaatcccccc gttacccccg gtaggggccc acgcttactg
     1681 gagacgagct gcggccgcga ttatcaaaaa ggatcttcac ctagatcctt ttaaattaaa
     1741 aatgaagttt taaatcaatc taaagtatat atgagtaaac ttggtctgac agttaccaat
     1801 gcttaatcag tgaggcacct atctcagcga tctgtctatt tcgttcatcc atagttgcct
     1861 gactccccgt cgtgtagata actacgatac gggagggctt accatctggc cccagtgctg
     1921 caatgatacc gcgggaccca cgctcaccgg ctccagattt atcagcaata aaccagccag
     1981 ccggaagggc cgagcgcaga agtggtcctg caactttatc cgcctccatc cagtctatta
     2041 attgttgccg ggaagctaga gtaagtagtt cgccagttaa tagtttgcgc aacgttgttg
     2101 ccattgctac aggcatcgtg gtgtcacgct cgtcgtttgg tatggcttca ttcagctccg
     2161 gttcccaacg atcaaggcga gttacatgat cccccatgtt gtgcaaaaaa gcggttagct
     2221 ccttcggtcc tccgatcgtt gtcagaagta agttggccgc agtgttatca ctcatggtta
     2281 tggcagcact gcataattct cttactgtca tgccatccgt aagatgcttt tctgtgactg
     2341 gtgagtactc aaccaagtca ttctgagaat agtgtatgcg gcgaccgagt tgctcttgcc
     2401 cggcgtcaat acgggataat accgcgccac atagcagaac tttaaaagtg ctcatcattg
     2461 gaaaacgttc ttcggggcga aaactctcaa ggatcttacc gctgttgaga tccagttcga
     2521 tgtaacccac tcgtgcaccc aactgatctt cagcatcttt tactttcacc agcgtttctg
     2581 ggtgagcaaa aacaggaagg caaaatgccg caaaaaaggg aataagggcg acacggaaat
     2641 gttgaatact catactcttc ctttttcaat attattgaag catttatcag ggttattgtc
     2701 tcatgagcgg atacatattt gaatgtattt agaaaaataa acaaataggg gttccgcgca
     2761 catttccccg aaaagtgcca cctgtcatga ccaaaatccc ttaacgtgag ttttcgttcc
     2821 actgagcgtc agaccccgta gaaaagatca aaggatcttc ttgagatcct ttttttctgc
     2881 gcgtaatctg ctgcttgcaa acaaaaaaac caccgctacc agcggtggtt tgtttgccgg
     2941 atcaagagct accaactctt tttccgaagg taactggctt cagcagagcg cagataccaa
     3001 atactgttct tctagtgtag ccgtagttag gccaccactt caagaactct gtagcaccgc
     3061 ctacatacct cgctctgcta atcctgttac cagtggctgc tgccagtggc gataagtcgt
     3121 gtcttaccgg gttggactca agacgatagt taccggataa ggcgcagcgg tcgggctgaa
     3181 cggggggttc gtgcacacag cccagcttgg agcgaacgac ctacaccgaa ctgagatacc
     3241 tacagcgtga gctatgagaa agcgccacgc ttcccgaagg gagaaaggcg gacaggtatc
     3301 cggtaagcgg cagggtcgga acaggagagc gcacgaggga gcttccaggg ggaaacgcct
     3361 ggtatcttta tagtcctgtc gggtttcgcc acctctgact tgagcgtcga tttttgtgat
     3421 gctcgtcagg ggggcggagc ctatggaaaa acgccagcaa cgcggccttt ttacggttcc
     3481 tggccttttg ctggcctttt gctcacatgt tctttcctgc gttatcccct gattctgtgg
     3541 ataaccgtgc ggccgc
//
LOCUS       pOP05                   3503 bp    DNA     circular SYN 14-JAN-2024
DEFINITION  5'UTR Measurement - atpB 5'UTR Spinacia oleracea.
ACCESSION   pOP05
VERSION     pOP05.1
KEYWORDS    .
SOURCE      . 
ORGANISM    Spinacia oleracea
FEATURES             Location/Qualifiers
     regulatory      complement(16..72)
                     /note="Geneious type: terminator"
                     /standard_name="L3S2P22"
     misc_feature    16..429
                     /standard_name="5C2LF"
     misc_feature    73..372
                     /standard_name="Spacer002"
     regulatory      373..429
                     /note="Geneious type: terminator"
                     /standard_name="L3S2P56"
     regulatory      434..451
                     /note="Geneious type: promoter"
                     /standard_name="T7 promoter"
     5'UTR           456..908
                     /standard_name="atpB 5'UTR So"
     CDS             910..1428
                     /standard_name="NanoLuc"
     3'UTR           1429..1618
                     /standard_name="126kDa 3'UTR TMV"
     regulatory      complement(1646..1742)
                     /note="Geneious type: terminator"
                     /standard_name="AmpR Terminator"
     CDS             complement(1743..2600)
                     /standard_name="AmpR"
     regulatory      complement(2601..2731)
                     /note="Geneious type: promoter"
                     /standard_name="AmpR Promoter"
     rep_origin      2808..3396
                     /standard_name="ColE1 (high-copy)"
ORIGIN      
        1 aacacgtctc gtactggacc aaaacgaaaa aaggccgctt tcgcggcctc ttttctggaa
       61 tttggtaccg agtcgacacc ctaccgtatc gctgtggcag gcacaggatc taaccggtcc
      121 tggaccggcg taagttgctg tacagccaaa tcttccgtac taattctaca ggatttgtca
      181 actgcaaacg aatttctagt cggaacggat cacgtgcacc ggggtatgcc gtggttgaat
      241 atcggcacat gaggggctcg tgggacactt ccagaactgt ctggcgtgcg aagtctctgc
      301 taaatgcaaa acagtcagga ctcgttacag ctcgtgtatg ggagctccgg gtaggccgat
      361 cgtcaattgc ggctcggtac caaattttcg aaaaaagacg ctgaaaagcg tcttttttcg
      421 ttttggtccg gagtaatacg actcactata gtactgtgaa aatatgcaga attctctcat
      481 gaaaggataa aagaataggc tactcataaa tctatatact aaatcgaaac taagtcccag
      541 tacgatagaa ataatgaatc ataaaaaaat atagttttag agttcgggtt cgatttccat
      601 agataatcta gaaaggagtg tctataatga taggcaaata aaagactttc tcgggatttt
      661 tggtcatccg tttgatattt tgaaaatagg cggattgcaa tttcaaattg aatagaaata
      721 gaataattca attccaaaaa gtaaacaatt gaattggagt cctttttttt gctggtacca
      781 acaaaattta ttgctaaccc ctatttctta tttaattaat cgatcagctt gctatcggac
      841 atttttttta ttttggattc gataattttc atttttgcaa aaaatttcga catactttac
      901 tatatattaa tggttttcac tttagaagac ttcgtaggtg actggcgtca aacagcaggt
      961 tataatttag accaagtttt agaacaaggt ggtgtatcaa gtttattcca aaatttaggt
     1021 gtttctgtta ctccaattca acgtatcgta ttaagtggtg aaaatggtct taaaattgac
     1081 atccatgtta ttattcctta tgaaggtctt tcaggtgacc aaatgggtca aattgaaaaa
     1141 atttttaaag tagtttatcc tgtagatgac catcacttta aagtaatttt acactatggt
     1201 actttagtaa ttgatggcgt tacacctaat atgattgact actttggtcg tccttatgaa
     1261 ggtattgctg tttttgatgg taaaaaaatc acagttacag gtacattatg gaatggtaat
     1321 aaaattattg acgaacgttt aatcaatcct gatggttcat tattattccg tgttacaatt
     1381 aatggtgtta caggttggcg tctttgtgaa cgtatccttg ctgcttaaat aataaataac
     1441 ggattgtgtc cgtaatcaca cgtggtgcgt acgataacgc atagtgtttt tccctccact
     1501 taaatcgaag ggttgtgtct tggatcgcgc gggtcaaatg tatatggttc atatacatcc
     1561 gcaggcacgt aataaagcga ggggttcgaa tccccccgtt acccccggta ggggcccacg
     1621 cttactggag acgagctgcg gccgcgatta tcaaaaagga tcttcaccta gatcctttta
     1681 aattaaaaat gaagttttaa atcaatctaa agtatatatg agtaaacttg gtctgacagt
     1741 taccaatgct taatcagtga ggcacctatc tcagcgatct gtctatttcg ttcatccata
     1801 gttgcctgac tccccgtcgt gtagataact acgatacggg agggcttacc atctggcccc
     1861 agtgctgcaa tgataccgcg ggacccacgc tcaccggctc cagatttatc agcaataaac
     1921 cagccagccg gaagggccga gcgcagaagt ggtcctgcaa ctttatccgc ctccatccag
     1981 tctattaatt gttgccggga agctagagta agtagttcgc cagttaatag tttgcgcaac
     2041 gttgttgcca ttgctacagg catcgtggtg tcacgctcgt cgtttggtat ggcttcattc
     2101 agctccggtt cccaacgatc aaggcgagtt acatgatccc ccatgttgtg caaaaaagcg
     2161 gttagctcct tcggtcctcc gatcgttgtc agaagtaagt tggccgcagt gttatcactc
     2221 atggttatgg cagcactgca taattctctt actgtcatgc catccgtaag atgcttttct
     2281 gtgactggtg agtactcaac caagtcattc tgagaatagt gtatgcggcg accgagttgc
     2341 tcttgcccgg cgtcaatacg ggataatacc gcgccacata gcagaacttt aaaagtgctc
     2401 atcattggaa aacgttcttc ggggcgaaaa ctctcaagga tcttaccgct gttgagatcc
     2461 agttcgatgt aacccactcg tgcacccaac tgatcttcag catcttttac tttcaccagc
     2521 gtttctgggt gagcaaaaac aggaaggcaa aatgccgcaa aaaagggaat aagggcgaca
     2581 cggaaatgtt gaatactcat actcttcctt tttcaatatt attgaagcat ttatcagggt
     2641 tattgtctca tgagcggata catatttgaa tgtatttaga aaaataaaca aataggggtt
     2701 ccgcgcacat ttccccgaaa agtgccacct gtcatgacca aaatccctta acgtgagttt
     2761 tcgttccact gagcgtcaga ccccgtagaa aagatcaaag gatcttcttg agatcctttt
     2821 tttctgcgcg taatctgctg cttgcaaaca aaaaaaccac cgctaccagc ggtggtttgt
     2881 ttgccggatc aagagctacc aactcttttt ccgaaggtaa ctggcttcag cagagcgcag
     2941 ataccaaata ctgttcttct agtgtagccg tagttaggcc accacttcaa gaactctgta
     3001 gcaccgccta catacctcgc tctgctaatc ctgttaccag tggctgctgc cagtggcgat
     3061 aagtcgtgtc ttaccgggtt ggactcaaga cgatagttac cggataaggc gcagcggtcg
     3121 ggctgaacgg ggggttcgtg cacacagccc agcttggagc gaacgaccta caccgaactg
     3181 agatacctac agcgtgagct atgagaaagc gccacgcttc ccgaagggag aaaggcggac
     3241 aggtatccgg taagcggcag ggtcggaaca ggagagcgca cgagggagct tccaggggga
     3301 aacgcctggt atctttatag tcctgtcggg tttcgccacc tctgacttga gcgtcgattt
     3361 ttgtgatgct cgtcaggggg gcggagccta tggaaaaacg ccagcaacgc ggccttttta
     3421 cggttcctgg ccttttgctg gccttttgct cacatgttct ttcctgcgtt atcccctgat
     3481 tctgtggata accgtgcggc cgc
//
LOCUS       pOP06                   3347 bp    DNA     circular SYN 14-JAN-2024
DEFINITION  5'UTR Measurement - atpB 5'UTR Triticum aestivum.
ACCESSION   pOP06
VERSION     pOP06.1
KEYWORDS    .
SOURCE      . 
ORGANISM    Triticum aestivum
FEATURES             Location/Qualifiers
     regulatory      complement(16..72)
                     /note="Geneious type: terminator"
                     /standard_name="L3S2P22"
     misc_feature    16..429
                     /standard_name="5C2LF"
     misc_feature    73..372
                     /standard_name="Spacer002"
     regulatory      373..429
                     /note="Geneious type: terminator"
                     /standard_name="L3S2P56"
     regulatory      434..451
                     /note="Geneious type: promoter"
                     /standard_name="T7 promoter"
     5'UTR           456..752
                     /standard_name="atpB 5'UTR Ta"
     CDS             754..1272
                     /standard_name="NanoLuc"
     3'UTR           1273..1462
                     /standard_name="126kDa 3'UTR TMV"
     regulatory      complement(1490..1586)
                     /note="Geneious type: terminator"
                     /standard_name="AmpR Terminator"
     CDS             complement(1587..2444)
                     /standard_name="AmpR"
     regulatory      complement(2445..2575)
                     /note="Geneious type: promoter"
                     /standard_name="AmpR Promoter"
     rep_origin      2652..3240
                     /standard_name="ColE1 (high-copy)"
ORIGIN      
        1 aacacgtctc gtactggacc aaaacgaaaa aaggccgctt tcgcggcctc ttttctggaa
       61 tttggtaccg agtcgacacc ctaccgtatc gctgtggcag gcacaggatc taaccggtcc
      121 tggaccggcg taagttgctg tacagccaaa tcttccgtac taattctaca ggatttgtca
      181 actgcaaacg aatttctagt cggaacggat cacgtgcacc ggggtatgcc gtggttgaat
      241 atcggcacat gaggggctcg tgggacactt ccagaactgt ctggcgtgcg aagtctctgc
      301 taaatgcaaa acagtcagga ctcgttacag ctcgtgtatg ggagctccgg gtaggccgat
      361 cgtcaattgc ggctcggtac caaattttcg aaaaaagacg ctgaaaagcg tcttttttcg
      421 ttttggtccg gagtaatacg actcactata gtacttttgt atatcgaagt cctagatagg
      481 aaagtagagt aggcacagat cctccacaaa aggcaaaatg tatatgaaaa aaagattgat
      541 tgaactttcc aacggactca ttccatgagt aaacgattga atgggattcg cttgggcaac
      601 gaaatcaagt cctggtcccc ttttctctct tattgaatta actaattcat ttccttttta
      661 cttttggatt ttttttgatt tgatttggca ttattcaaca ataaaaaaag aaaaatttcg
      721 acaaattcct tttttttaat tatgtgataa ttaatggttt tcactttaga agacttcgta
      781 ggtgactggc gtcaaacagc aggttataat ttagaccaag ttttagaaca aggtggtgta
      841 tcaagtttat tccaaaattt aggtgtttct gttactccaa ttcaacgtat cgtattaagt
      901 ggtgaaaatg gtcttaaaat tgacatccat gttattattc cttatgaagg tctttcaggt
      961 gaccaaatgg gtcaaattga aaaaattttt aaagtagttt atcctgtaga tgaccatcac
     1021 tttaaagtaa ttttacacta tggtacttta gtaattgatg gcgttacacc taatatgatt
     1081 gactactttg gtcgtcctta tgaaggtatt gctgtttttg atggtaaaaa aatcacagtt
     1141 acaggtacat tatggaatgg taataaaatt attgacgaac gtttaatcaa tcctgatggt
     1201 tcattattat tccgtgttac aattaatggt gttacaggtt ggcgtctttg tgaacgtatc
     1261 cttgctgctt aaataataaa taacggattg tgtccgtaat cacacgtggt gcgtacgata
     1321 acgcatagtg tttttccctc cacttaaatc gaagggttgt gtcttggatc gcgcgggtca
     1381 aatgtatatg gttcatatac atccgcaggc acgtaataaa gcgaggggtt cgaatccccc
     1441 cgttaccccc ggtaggggcc cacgcttact ggagacgagc tgcggccgcg attatcaaaa
     1501 aggatcttca cctagatcct tttaaattaa aaatgaagtt ttaaatcaat ctaaagtata
     1561 tatgagtaaa cttggtctga cagttaccaa tgcttaatca gtgaggcacc tatctcagcg
     1621 atctgtctat ttcgttcatc catagttgcc tgactccccg tcgtgtagat aactacgata
     1681 cgggagggct taccatctgg ccccagtgct gcaatgatac cgcgggaccc acgctcaccg
     1741 gctccagatt tatcagcaat aaaccagcca gccggaaggg ccgagcgcag aagtggtcct
     1801 gcaactttat ccgcctccat ccagtctatt aattgttgcc gggaagctag agtaagtagt
     1861 tcgccagtta atagtttgcg caacgttgtt gccattgcta caggcatcgt ggtgtcacgc
     1921 tcgtcgtttg gtatggcttc attcagctcc ggttcccaac gatcaaggcg agttacatga
     1981 tcccccatgt tgtgcaaaaa agcggttagc tccttcggtc ctccgatcgt tgtcagaagt
     2041 aagttggccg cagtgttatc actcatggtt atggcagcac tgcataattc tcttactgtc
     2101 atgccatccg taagatgctt ttctgtgact ggtgagtact caaccaagtc attctgagaa
     2161 tagtgtatgc ggcgaccgag ttgctcttgc ccggcgtcaa tacgggataa taccgcgcca
     2221 catagcagaa ctttaaaagt gctcatcatt ggaaaacgtt cttcggggcg aaaactctca
     2281 aggatcttac cgctgttgag atccagttcg atgtaaccca ctcgtgcacc caactgatct
     2341 tcagcatctt ttactttcac cagcgtttct gggtgagcaa aaacaggaag gcaaaatgcc
     2401 gcaaaaaagg gaataagggc gacacggaaa tgttgaatac tcatactctt cctttttcaa
     2461 tattattgaa gcatttatca gggttattgt ctcatgagcg gatacatatt tgaatgtatt
     2521 tagaaaaata aacaaatagg ggttccgcgc acatttcccc gaaaagtgcc acctgtcatg
     2581 accaaaatcc cttaacgtga gttttcgttc cactgagcgt cagaccccgt agaaaagatc
     2641 aaaggatctt cttgagatcc tttttttctg cgcgtaatct gctgcttgca aacaaaaaaa
     2701 ccaccgctac cagcggtggt ttgtttgccg gatcaagagc taccaactct ttttccgaag
     2761 gtaactggct tcagcagagc gcagatacca aatactgttc ttctagtgta gccgtagtta
     2821 ggccaccact tcaagaactc tgtagcaccg cctacatacc tcgctctgct aatcctgtta
     2881 ccagtggctg ctgccagtgg cgataagtcg tgtcttaccg ggttggactc aagacgatag
     2941 ttaccggata aggcgcagcg gtcgggctga acggggggtt cgtgcacaca gcccagcttg
     3001 gagcgaacga cctacaccga actgagatac ctacagcgtg agctatgaga aagcgccacg
     3061 cttcccgaag ggagaaaggc ggacaggtat ccggtaagcg gcagggtcgg aacaggagag
     3121 cgcacgaggg agcttccagg gggaaacgcc tggtatcttt atagtcctgt cgggtttcgc
     3181 cacctctgac ttgagcgtcg atttttgtga tgctcgtcag gggggcggag cctatggaaa
     3241 aacgccagca acgcggcctt tttacggttc ctggcctttt gctggccttt tgctcacatg
     3301 ttctttcctg cgttatcccc tgattctgtg gataaccgtg cggccgc
//
LOCUS       pOP07                   3098 bp    DNA     circular SYN 14-JAN-2024
DEFINITION  5'UTR Measurement - clpP 5'UTR Nicotiana tabacum.
ACCESSION   pOP07
VERSION     pOP07.1
KEYWORDS    .
SOURCE      .
ORGANISM    Nicotiana tabacum
FEATURES             Location/Qualifiers
     regulatory      complement(16..72)
                     /note="Geneious type: terminator"
                     /standard_name="L3S2P22"
     misc_feature    16..429
                     /standard_name="5C2LF"
     misc_feature    73..372
                     /standard_name="Spacer002"
     regulatory      373..429
                     /note="Geneious type: terminator"
                     /standard_name="L3S2P56"
     regulatory      434..451
                     /note="Geneious type: promoter"
                     /standard_name="T7 promoter"
     5'UTR           456..503
                     /standard_name="clpP 5'UTR Tobacco"
     CDS             505..1023
                     /standard_name="NanoLuc"
     3'UTR           1024..1213
                     /standard_name="126kDa 3'UTR TMV"
     regulatory      complement(1241..1337)
                     /note="Geneious type: terminator"
                     /standard_name="AmpR Terminator"
     CDS             complement(1338..2195)
                     /standard_name="AmpR"
     regulatory      complement(2196..2326)
                     /note="Geneious type: promoter"
                     /standard_name="AmpR Promoter"
     rep_origin      2403..2991
                     /standard_name="ColE1 (high-copy)"
ORIGIN      
        1 aacacgtctc gtactggacc aaaacgaaaa aaggccgctt tcgcggcctc ttttctggaa
       61 tttggtaccg agtcgacacc ctaccgtatc gctgtggcag gcacaggatc taaccggtcc
      121 tggaccggcg taagttgctg tacagccaaa tcttccgtac taattctaca ggatttgtca
      181 actgcaaacg aatttctagt cggaacggat cacgtgcacc ggggtatgcc gtggttgaat
      241 atcggcacat gaggggctcg tgggacactt ccagaactgt ctggcgtgcg aagtctctgc
      301 taaatgcaaa acagtcagga ctcgttacag ctcgtgtatg ggagctccgg gtaggccgat
      361 cgtcaattgc ggctcggtac caaattttcg aaaaaagacg ctgaaaagcg tcttttttcg
      421 ttttggtccg gagtaatacg actcactata gtactgtttc cacctcaaag tgaaatatag
      481 tatttagttc tttctttcat ttaaatggtt ttcactttag aagacttcgt aggtgactgg
      541 cgtcaaacag caggttataa tttagaccaa gttttagaac aaggtggtgt atcaagttta
      601 ttccaaaatt taggtgtttc tgttactcca attcaacgta tcgtattaag tggtgaaaat
      661 ggtcttaaaa ttgacatcca tgttattatt ccttatgaag gtctttcagg tgaccaaatg
      721 ggtcaaattg aaaaaatttt taaagtagtt tatcctgtag atgaccatca ctttaaagta
      781 attttacact atggtacttt agtaattgat ggcgttacac ctaatatgat tgactacttt
      841 ggtcgtcctt atgaaggtat tgctgttttt gatggtaaaa aaatcacagt tacaggtaca
      901 ttatggaatg gtaataaaat tattgacgaa cgtttaatca atcctgatgg ttcattatta
      961 ttccgtgtta caattaatgg tgttacaggt tggcgtcttt gtgaacgtat ccttgctgct
     1021 taaataataa ataacggatt gtgtccgtaa tcacacgtgg tgcgtacgat aacgcatagt
     1081 gtttttccct ccacttaaat cgaagggttg tgtcttggat cgcgcgggtc aaatgtatat
     1141 ggttcatata catccgcagg cacgtaataa agcgaggggt tcgaatcccc ccgttacccc
     1201 cggtaggggc ccacgcttac tggagacgag ctgcggccgc gattatcaaa aaggatcttc
     1261 acctagatcc ttttaaatta aaaatgaagt tttaaatcaa tctaaagtat atatgagtaa
     1321 acttggtctg acagttacca atgcttaatc agtgaggcac ctatctcagc gatctgtcta
     1381 tttcgttcat ccatagttgc ctgactcccc gtcgtgtaga taactacgat acgggagggc
     1441 ttaccatctg gccccagtgc tgcaatgata ccgcgggacc cacgctcacc ggctccagat
     1501 ttatcagcaa taaaccagcc agccggaagg gccgagcgca gaagtggtcc tgcaacttta
     1561 tccgcctcca tccagtctat taattgttgc cgggaagcta gagtaagtag ttcgccagtt
     1621 aatagtttgc gcaacgttgt tgccattgct acaggcatcg tggtgtcacg ctcgtcgttt
     1681 ggtatggctt cattcagctc cggttcccaa cgatcaaggc gagttacatg atcccccatg
     1741 ttgtgcaaaa aagcggttag ctccttcggt cctccgatcg ttgtcagaag taagttggcc
     1801 gcagtgttat cactcatggt tatggcagca ctgcataatt ctcttactgt catgccatcc
     1861 gtaagatgct tttctgtgac tggtgagtac tcaaccaagt cattctgaga atagtgtatg
     1921 cggcgaccga gttgctcttg cccggcgtca atacgggata ataccgcgcc acatagcaga
     1981 actttaaaag tgctcatcat tggaaaacgt tcttcggggc gaaaactctc aaggatctta
     2041 ccgctgttga gatccagttc gatgtaaccc actcgtgcac ccaactgatc ttcagcatct
     2101 tttactttca ccagcgtttc tgggtgagca aaaacaggaa ggcaaaatgc cgcaaaaaag
     2161 ggaataaggg cgacacggaa atgttgaata ctcatactct tcctttttca atattattga
     2221 agcatttatc agggttattg tctcatgagc ggatacatat ttgaatgtat ttagaaaaat
     2281 aaacaaatag gggttccgcg cacatttccc cgaaaagtgc cacctgtcat gaccaaaatc
     2341 ccttaacgtg agttttcgtt ccactgagcg tcagaccccg tagaaaagat caaaggatct
     2401 tcttgagatc ctttttttct gcgcgtaatc tgctgcttgc aaacaaaaaa accaccgcta
     2461 ccagcggtgg tttgtttgcc ggatcaagag ctaccaactc tttttccgaa ggtaactggc
     2521 ttcagcagag cgcagatacc aaatactgtt cttctagtgt agccgtagtt aggccaccac
     2581 ttcaagaact ctgtagcacc gcctacatac ctcgctctgc taatcctgtt accagtggct
     2641 gctgccagtg gcgataagtc gtgtcttacc gggttggact caagacgata gttaccggat
     2701 aaggcgcagc ggtcgggctg aacggggggt tcgtgcacac agcccagctt ggagcgaacg
     2761 acctacaccg aactgagata cctacagcgt gagctatgag aaagcgccac gcttcccgaa
     2821 gggagaaagg cggacaggta tccggtaagc ggcagggtcg gaacaggaga gcgcacgagg
     2881 gagcttccag ggggaaacgc ctggtatctt tatagtcctg tcgggtttcg ccacctctga
     2941 cttgagcgtc gatttttgtg atgctcgtca ggggggcgga gcctatggaa aaacgccagc
     3001 aacgcggcct ttttacggtt cctggccttt tgctggcctt ttgctcacat gttctttcct
     3061 gcgttatccc ctgattctgt ggataaccgt gcggccgc
//
LOCUS       pOP08                   3113 bp    DNA     circular SYN 14-JAN-2024
DEFINITION  5'UTR Measurement - gene10 5'UTR T7.
ACCESSION   pOP08
VERSION     pOP08.1
KEYWORDS    .
SOURCE      . 
ORGANISM    Escherichia phage T7
FEATURES             Location/Qualifiers
     misc_feature    16..429
                     /standard_name="5C2LF"
     regulatory      complement(16..72)
                     /note="Geneious type: terminator"
                     /standard_name="L3S2P22"
     misc_feature    73..372
                     /standard_name="Spacer002"
     regulatory      373..429
                     /note="Geneious type: terminator"
                     /standard_name="L3S2P56"
     regulatory      434..451
                     /note="Geneious type: promoter"
                     /standard_name="T7 promoter"
     5'UTR           456..518
                     /standard_name="gene10 5'UTR T7"
     CDS             520..1038
                     /standard_name="NanoLuc"
     3'UTR           1039..1228
                     /standard_name="126kDa 3'UTR TMV"
     regulatory      complement(1256..1352)
                     /note="Geneious type: terminator"
                     /standard_name="AmpR Terminator"
     CDS             complement(1353..2210)
                     /standard_name="AmpR"
     regulatory      complement(2211..2341)
                     /note="Geneious type: promoter"
                     /standard_name="AmpR Promoter"
     rep_origin      2418..3006
                     /standard_name="ColE1 (high-copy)"
ORIGIN      
        1 aacacgtctc gtactggacc aaaacgaaaa aaggccgctt tcgcggcctc ttttctggaa
       61 tttggtaccg agtcgacacc ctaccgtatc gctgtggcag gcacaggatc taaccggtcc
      121 tggaccggcg taagttgctg tacagccaaa tcttccgtac taattctaca ggatttgtca
      181 actgcaaacg aatttctagt cggaacggat cacgtgcacc ggggtatgcc gtggttgaat
      241 atcggcacat gaggggctcg tgggacactt ccagaactgt ctggcgtgcg aagtctctgc
      301 taaatgcaaa acagtcagga ctcgttacag ctcgtgtatg ggagctccgg gtaggccgat
      361 cgtcaattgc ggctcggtac caaattttcg aaaaaagacg ctgaaaagcg tcttttttcg
      421 ttttggtccg gagtaatacg actcactata gtactggcag accacaacgg tttcccacta
      481 gaaataattt tgtttaactt taagaaggag atatacataa tggttttcac tttagaagac
      541 ttcgtaggtg actggcgtca aacagcaggt tataatttag accaagtttt agaacaaggt
      601 ggtgtatcaa gtttattcca aaatttaggt gtttctgtta ctccaattca acgtatcgta
      661 ttaagtggtg aaaatggtct taaaattgac atccatgtta ttattcctta tgaaggtctt
      721 tcaggtgacc aaatgggtca aattgaaaaa atttttaaag tagtttatcc tgtagatgac
      781 catcacttta aagtaatttt acactatggt actttagtaa ttgatggcgt tacacctaat
      841 atgattgact actttggtcg tccttatgaa ggtattgctg tttttgatgg taaaaaaatc
      901 acagttacag gtacattatg gaatggtaat aaaattattg acgaacgttt aatcaatcct
      961 gatggttcat tattattccg tgttacaatt aatggtgtta caggttggcg tctttgtgaa
     1021 cgtatccttg ctgcttaaat aataaataac ggattgtgtc cgtaatcaca cgtggtgcgt
     1081 acgataacgc atagtgtttt tccctccact taaatcgaag ggttgtgtct tggatcgcgc
     1141 gggtcaaatg tatatggttc atatacatcc gcaggcacgt aataaagcga ggggttcgaa
     1201 tccccccgtt acccccggta ggggcccacg cttactggag acgagctgcg gccgcgatta
     1261 tcaaaaagga tcttcaccta gatcctttta aattaaaaat gaagttttaa atcaatctaa
     1321 agtatatatg agtaaacttg gtctgacagt taccaatgct taatcagtga ggcacctatc
     1381 tcagcgatct gtctatttcg ttcatccata gttgcctgac tccccgtcgt gtagataact
     1441 acgatacggg agggcttacc atctggcccc agtgctgcaa tgataccgcg ggacccacgc
     1501 tcaccggctc cagatttatc agcaataaac cagccagccg gaagggccga gcgcagaagt
     1561 ggtcctgcaa ctttatccgc ctccatccag tctattaatt gttgccggga agctagagta
     1621 agtagttcgc cagttaatag tttgcgcaac gttgttgcca ttgctacagg catcgtggtg
     1681 tcacgctcgt cgtttggtat ggcttcattc agctccggtt cccaacgatc aaggcgagtt
     1741 acatgatccc ccatgttgtg caaaaaagcg gttagctcct tcggtcctcc gatcgttgtc
     1801 agaagtaagt tggccgcagt gttatcactc atggttatgg cagcactgca taattctctt
     1861 actgtcatgc catccgtaag atgcttttct gtgactggtg agtactcaac caagtcattc
     1921 tgagaatagt gtatgcggcg accgagttgc tcttgcccgg cgtcaatacg ggataatacc
     1981 gcgccacata gcagaacttt aaaagtgctc atcattggaa aacgttcttc ggggcgaaaa
     2041 ctctcaagga tcttaccgct gttgagatcc agttcgatgt aacccactcg tgcacccaac
     2101 tgatcttcag catcttttac tttcaccagc gtttctgggt gagcaaaaac aggaaggcaa
     2161 aatgccgcaa aaaagggaat aagggcgaca cggaaatgtt gaatactcat actcttcctt
     2221 tttcaatatt attgaagcat ttatcagggt tattgtctca tgagcggata catatttgaa
     2281 tgtatttaga aaaataaaca aataggggtt ccgcgcacat ttccccgaaa agtgccacct
     2341 gtcatgacca aaatccctta acgtgagttt tcgttccact gagcgtcaga ccccgtagaa
     2401 aagatcaaag gatcttcttg agatcctttt tttctgcgcg taatctgctg cttgcaaaca
     2461 aaaaaaccac cgctaccagc ggtggtttgt ttgccggatc aagagctacc aactcttttt
     2521 ccgaaggtaa ctggcttcag cagagcgcag ataccaaata ctgttcttct agtgtagccg
     2581 tagttaggcc accacttcaa gaactctgta gcaccgccta catacctcgc tctgctaatc
     2641 ctgttaccag tggctgctgc cagtggcgat aagtcgtgtc ttaccgggtt ggactcaaga
     2701 cgatagttac cggataaggc gcagcggtcg ggctgaacgg ggggttcgtg cacacagccc
     2761 agcttggagc gaacgaccta caccgaactg agatacctac agcgtgagct atgagaaagc
     2821 gccacgcttc ccgaagggag aaaggcggac aggtatccgg taagcggcag ggtcggaaca
     2881 ggagagcgca cgagggagct tccaggggga aacgcctggt atctttatag tcctgtcggg
     2941 tttcgccacc tctgacttga gcgtcgattt ttgtgatgct cgtcaggggg gcggagccta
     3001 tggaaaaacg ccagcaacgc ggccttttta cggttcctgg ccttttgctg gccttttgct
     3061 cacatgttct ttcctgcgtt atcccctgat tctgtggata accgtgcggc cgc
//
LOCUS       pOP09                   3138 bp    DNA     circular SYN 14-JAN-2024
DEFINITION  5'UTR Measurement - psbA 5'UTR Nicotiana tabacum.
ACCESSION   pOP09
VERSION     pOP09.1
KEYWORDS    .
SOURCE      .
ORGANISM    Nicotiana tabacum
FEATURES             Location/Qualifiers
     regulatory      complement(16..72)
                     /note="Geneious type: terminator"
                     /standard_name="L3S2P22"
     misc_feature    16..429
                     /standard_name="5C2LF"
     misc_feature    73..372
                     /standard_name="Spacer002"
     regulatory      373..429
                     /note="Geneious type: terminator"
                     /standard_name="L3S2P56"
     regulatory      434..451
                     /note="Geneious type: promoter"
                     /standard_name="T7 promoter"
     5'UTR           456..543
                     /standard_name="psbA 5'UTR Tobacco"
     CDS             545..1063
                     /standard_name="NanoLuc"
     3'UTR           1064..1253
                     /standard_name="126kDa 3'UTR TMV"
     regulatory      complement(1281..1377)
                     /note="Geneious type: terminator"
                     /standard_name="AmpR Terminator"
     CDS             complement(1378..2235)
                     /standard_name="AmpR"
     regulatory      complement(2236..2366)
                     /note="Geneious type: promoter"
                     /standard_name="AmpR Promoter"
     rep_origin      2443..3031
                     /standard_name="ColE1 (high-copy)"
ORIGIN      
        1 aacacgtctc gtactggacc aaaacgaaaa aaggccgctt tcgcggcctc ttttctggaa
       61 tttggtaccg agtcgacacc ctaccgtatc gctgtggcag gcacaggatc taaccggtcc
      121 tggaccggcg taagttgctg tacagccaaa tcttccgtac taattctaca ggatttgtca
      181 actgcaaacg aatttctagt cggaacggat cacgtgcacc ggggtatgcc gtggttgaat
      241 atcggcacat gaggggctcg tgggacactt ccagaactgt ctggcgtgcg aagtctctgc
      301 taaatgcaaa acagtcagga ctcgttacag ctcgtgtatg ggagctccgg gtaggccgat
      361 cgtcaattgc ggctcggtac caaattttcg aaaaaagacg ctgaaaagcg tcttttttcg
      421 ttttggtccg gagtaatacg actcactata gtactaataa aaagccttcc attttctatt
      481 ttgatttgta gaaaactagt gtgcttggga gtccctgatg attaaataaa ccaagatttt
      541 accaatggtt ttcactttag aagacttcgt aggtgactgg cgtcaaacag caggttataa
      601 tttagaccaa gttttagaac aaggtggtgt atcaagttta ttccaaaatt taggtgtttc
      661 tgttactcca attcaacgta tcgtattaag tggtgaaaat ggtcttaaaa ttgacatcca
      721 tgttattatt ccttatgaag gtctttcagg tgaccaaatg ggtcaaattg aaaaaatttt
      781 taaagtagtt tatcctgtag atgaccatca ctttaaagta attttacact atggtacttt
      841 agtaattgat ggcgttacac ctaatatgat tgactacttt ggtcgtcctt atgaaggtat
      901 tgctgttttt gatggtaaaa aaatcacagt tacaggtaca ttatggaatg gtaataaaat
      961 tattgacgaa cgtttaatca atcctgatgg ttcattatta ttccgtgtta caattaatgg
     1021 tgttacaggt tggcgtcttt gtgaacgtat ccttgctgct taaataataa ataacggatt
     1081 gtgtccgtaa tcacacgtgg tgcgtacgat aacgcatagt gtttttccct ccacttaaat
     1141 cgaagggttg tgtcttggat cgcgcgggtc aaatgtatat ggttcatata catccgcagg
     1201 cacgtaataa agcgaggggt tcgaatcccc ccgttacccc cggtaggggc ccacgcttac
     1261 tggagacgag ctgcggccgc gattatcaaa aaggatcttc acctagatcc ttttaaatta
     1321 aaaatgaagt tttaaatcaa tctaaagtat atatgagtaa acttggtctg acagttacca
     1381 atgcttaatc agtgaggcac ctatctcagc gatctgtcta tttcgttcat ccatagttgc
     1441 ctgactcccc gtcgtgtaga taactacgat acgggagggc ttaccatctg gccccagtgc
     1501 tgcaatgata ccgcgggacc cacgctcacc ggctccagat ttatcagcaa taaaccagcc
     1561 agccggaagg gccgagcgca gaagtggtcc tgcaacttta tccgcctcca tccagtctat
     1621 taattgttgc cgggaagcta gagtaagtag ttcgccagtt aatagtttgc gcaacgttgt
     1681 tgccattgct acaggcatcg tggtgtcacg ctcgtcgttt ggtatggctt cattcagctc
     1741 cggttcccaa cgatcaaggc gagttacatg atcccccatg ttgtgcaaaa aagcggttag
     1801 ctccttcggt cctccgatcg ttgtcagaag taagttggcc gcagtgttat cactcatggt
     1861 tatggcagca ctgcataatt ctcttactgt catgccatcc gtaagatgct tttctgtgac
     1921 tggtgagtac tcaaccaagt cattctgaga atagtgtatg cggcgaccga gttgctcttg
     1981 cccggcgtca atacgggata ataccgcgcc acatagcaga actttaaaag tgctcatcat
     2041 tggaaaacgt tcttcggggc gaaaactctc aaggatctta ccgctgttga gatccagttc
     2101 gatgtaaccc actcgtgcac ccaactgatc ttcagcatct tttactttca ccagcgtttc
     2161 tgggtgagca aaaacaggaa ggcaaaatgc cgcaaaaaag ggaataaggg cgacacggaa
     2221 atgttgaata ctcatactct tcctttttca atattattga agcatttatc agggttattg
     2281 tctcatgagc ggatacatat ttgaatgtat ttagaaaaat aaacaaatag gggttccgcg
     2341 cacatttccc cgaaaagtgc cacctgtcat gaccaaaatc ccttaacgtg agttttcgtt
     2401 ccactgagcg tcagaccccg tagaaaagat caaaggatct tcttgagatc ctttttttct
     2461 gcgcgtaatc tgctgcttgc aaacaaaaaa accaccgcta ccagcggtgg tttgtttgcc
     2521 ggatcaagag ctaccaactc tttttccgaa ggtaactggc ttcagcagag cgcagatacc
     2581 aaatactgtt cttctagtgt agccgtagtt aggccaccac ttcaagaact ctgtagcacc
     2641 gcctacatac ctcgctctgc taatcctgtt accagtggct gctgccagtg gcgataagtc
     2701 gtgtcttacc gggttggact caagacgata gttaccggat aaggcgcagc ggtcgggctg
     2761 aacggggggt tcgtgcacac agcccagctt ggagcgaacg acctacaccg aactgagata
     2821 cctacagcgt gagctatgag aaagcgccac gcttcccgaa gggagaaagg cggacaggta
     2881 tccggtaagc ggcagggtcg gaacaggaga gcgcacgagg gagcttccag ggggaaacgc
     2941 ctggtatctt tatagtcctg tcgggtttcg ccacctctga cttgagcgtc gatttttgtg
     3001 atgctcgtca ggggggcgga gcctatggaa aaacgccagc aacgcggcct ttttacggtt
     3061 cctggccttt tgctggcctt ttgctcacat gttctttcct gcgttatccc ctgattctgt
     3121 ggataaccgt gcggccgc
//
LOCUS       pOP10                   3128 bp    DNA     circular SYN 14-JAN-2024
DEFINITION  5'UTR Measurement - psbA 5'UTR Oryza sativa.
ACCESSION   pOP10
VERSION     pOP10.1
KEYWORDS    .
SOURCE      .
ORGANISM    Oryza sativa
FEATURES             Location/Qualifiers
     regulatory      complement(16..72)
                     /note="Geneious type: terminator"
                     /standard_name="L3S2P22"
     misc_feature    16..429
                     /standard_name="5C2LF"
     misc_feature    73..372
                     /standard_name="Spacer002"
     regulatory      373..429
                     /note="Geneious type: terminator"
                     /standard_name="L3S2P56"
     regulatory      434..451
                     /note="Geneious type: promoter"
                     /standard_name="T7 promoter"
     5'UTR           456..533
                     /standard_name="psbA 5'UTR Os"
     CDS             535..1053
                     /standard_name="NanoLuc"
     3'UTR           1054..1243
                     /standard_name="126kDa 3'UTR TMV"
     regulatory      complement(1271..1367)
                     /note="Geneious type: terminator"
                     /standard_name="AmpR Terminator"
     CDS             complement(1368..2225)
                     /standard_name="AmpR"
     regulatory      complement(2226..2356)
                     /note="Geneious type: promoter"
                     /standard_name="AmpR Promoter"
     rep_origin      2433..3021
                     /standard_name="ColE1 (high-copy)"
ORIGIN      
        1 aacacgtctc gtactggacc aaaacgaaaa aaggccgctt tcgcggcctc ttttctggaa
       61 tttggtaccg agtcgacacc ctaccgtatc gctgtggcag gcacaggatc taaccggtcc
      121 tggaccggcg taagttgctg tacagccaaa tcttccgtac taattctaca ggatttgtca
      181 actgcaaacg aatttctagt cggaacggat cacgtgcacc ggggtatgcc gtggttgaat
      241 atcggcacat gaggggctcg tgggacactt ccagaactgt ctggcgtgcg aagtctctgc
      301 taaatgcaaa acagtcagga ctcgttacag ctcgtgtatg ggagctccgg gtaggccgat
      361 cgtcaattgc ggctcggtac caaattttcg aaaaaagacg ctgaaaagcg tcttttttcg
      421 ttttggtccg gagtaatacg actcactata gtacttaaca agccttctat tatctttcta
      481 gttaatacgt gtgcttggga gtccttgcaa tttgaataaa ccaagatctt accaatggtt
      541 ttcactttag aagacttcgt aggtgactgg cgtcaaacag caggttataa tttagaccaa
      601 gttttagaac aaggtggtgt atcaagttta ttccaaaatt taggtgtttc tgttactcca
      661 attcaacgta tcgtattaag tggtgaaaat ggtcttaaaa ttgacatcca tgttattatt
      721 ccttatgaag gtctttcagg tgaccaaatg ggtcaaattg aaaaaatttt taaagtagtt
      781 tatcctgtag atgaccatca ctttaaagta attttacact atggtacttt agtaattgat
      841 ggcgttacac ctaatatgat tgactacttt ggtcgtcctt atgaaggtat tgctgttttt
      901 gatggtaaaa aaatcacagt tacaggtaca ttatggaatg gtaataaaat tattgacgaa
      961 cgtttaatca atcctgatgg ttcattatta ttccgtgtta caattaatgg tgttacaggt
     1021 tggcgtcttt gtgaacgtat ccttgctgct taaataataa ataacggatt gtgtccgtaa
     1081 tcacacgtgg tgcgtacgat aacgcatagt gtttttccct ccacttaaat cgaagggttg
     1141 tgtcttggat cgcgcgggtc aaatgtatat ggttcatata catccgcagg cacgtaataa
     1201 agcgaggggt tcgaatcccc ccgttacccc cggtaggggc ccacgcttac tggagacgag
     1261 ctgcggccgc gattatcaaa aaggatcttc acctagatcc ttttaaatta aaaatgaagt
     1321 tttaaatcaa tctaaagtat atatgagtaa acttggtctg acagttacca atgcttaatc
     1381 agtgaggcac ctatctcagc gatctgtcta tttcgttcat ccatagttgc ctgactcccc
     1441 gtcgtgtaga taactacgat acgggagggc ttaccatctg gccccagtgc tgcaatgata
     1501 ccgcgggacc cacgctcacc ggctccagat ttatcagcaa taaaccagcc agccggaagg
     1561 gccgagcgca gaagtggtcc tgcaacttta tccgcctcca tccagtctat taattgttgc
     1621 cgggaagcta gagtaagtag ttcgccagtt aatagtttgc gcaacgttgt tgccattgct
     1681 acaggcatcg tggtgtcacg ctcgtcgttt ggtatggctt cattcagctc cggttcccaa
     1741 cgatcaaggc gagttacatg atcccccatg ttgtgcaaaa aagcggttag ctccttcggt
     1801 cctccgatcg ttgtcagaag taagttggcc gcagtgttat cactcatggt tatggcagca
     1861 ctgcataatt ctcttactgt catgccatcc gtaagatgct tttctgtgac tggtgagtac
     1921 tcaaccaagt cattctgaga atagtgtatg cggcgaccga gttgctcttg cccggcgtca
     1981 atacgggata ataccgcgcc acatagcaga actttaaaag tgctcatcat tggaaaacgt
     2041 tcttcggggc gaaaactctc aaggatctta ccgctgttga gatccagttc gatgtaaccc
     2101 actcgtgcac ccaactgatc ttcagcatct tttactttca ccagcgtttc tgggtgagca
     2161 aaaacaggaa ggcaaaatgc cgcaaaaaag ggaataaggg cgacacggaa atgttgaata
     2221 ctcatactct tcctttttca atattattga agcatttatc agggttattg tctcatgagc
     2281 ggatacatat ttgaatgtat ttagaaaaat aaacaaatag gggttccgcg cacatttccc
     2341 cgaaaagtgc cacctgtcat gaccaaaatc ccttaacgtg agttttcgtt ccactgagcg
     2401 tcagaccccg tagaaaagat caaaggatct tcttgagatc ctttttttct gcgcgtaatc
     2461 tgctgcttgc aaacaaaaaa accaccgcta ccagcggtgg tttgtttgcc ggatcaagag
     2521 ctaccaactc tttttccgaa ggtaactggc ttcagcagag cgcagatacc aaatactgtt
     2581 cttctagtgt agccgtagtt aggccaccac ttcaagaact ctgtagcacc gcctacatac
     2641 ctcgctctgc taatcctgtt accagtggct gctgccagtg gcgataagtc gtgtcttacc
     2701 gggttggact caagacgata gttaccggat aaggcgcagc ggtcgggctg aacggggggt
     2761 tcgtgcacac agcccagctt ggagcgaacg acctacaccg aactgagata cctacagcgt
     2821 gagctatgag aaagcgccac gcttcccgaa gggagaaagg cggacaggta tccggtaagc
     2881 ggcagggtcg gaacaggaga gcgcacgagg gagcttccag ggggaaacgc ctggtatctt
     2941 tatagtcctg tcgggtttcg ccacctctga cttgagcgtc gatttttgtg atgctcgtca
     3001 ggggggcgga gcctatggaa aaacgccagc aacgcggcct ttttacggtt cctggccttt
     3061 tgctggcctt ttgctcacat gttctttcct gcgttatccc ctgattctgt ggataaccgt
     3121 gcggccgc
//
LOCUS       pOP11                   3142 bp    DNA     circular SYN 14-JAN-2024
DEFINITION  5'UTR Measurement - psbA 5'UTR Quercus robur.
ACCESSION   pOP11
VERSION     pOP11.1
KEYWORDS    .
SOURCE      .
ORGANISM    Quercus robur
FEATURES             Location/Qualifiers
     regulatory      complement(16..72)
                     /note="Geneious type: terminator"
                     /standard_name="L3S2P22"
     misc_feature    16..429
                     /standard_name="5C2LF"
     misc_feature    73..372
                     /standard_name="Spacer002"
     regulatory      373..429
                     /note="Geneious type: terminator"
                     /standard_name="L3S2P56"
     regulatory      434..451
                     /note="Geneious type: promoter"
                     /standard_name="T7 promoter"
     5'UTR           456..547
                     /standard_name="psbA 5'UTR Qr"
     CDS             549..1067
                     /standard_name="NanoLuc"
     3'UTR           1068..1257
                     /standard_name="126kDa 3'UTR TMV"
     regulatory      complement(1285..1381)
                     /note="Geneious type: terminator"
                     /standard_name="AmpR Terminator"
     CDS             complement(1382..2239)
                     /standard_name="AmpR"
     regulatory      complement(2240..2370)
                     /note="Geneious type: promoter"
                     /standard_name="AmpR Promoter"
     rep_origin      2447..3035
                     /standard_name="ColE1 (high-copy)"
ORIGIN      
        1 aacacgtctc gtactggacc aaaacgaaaa aaggccgctt tcgcggcctc ttttctggaa
       61 tttggtaccg agtcgacacc ctaccgtatc gctgtggcag gcacaggatc taaccggtcc
      121 tggaccggcg taagttgctg tacagccaaa tcttccgtac taattctaca ggatttgtca
      181 actgcaaacg aatttctagt cggaacggat cacgtgcacc ggggtatgcc gtggttgaat
      241 atcggcacat gaggggctcg tgggacactt ccagaactgt ctggcgtgcg aagtctctgc
      301 taaatgcaaa acagtcagga ctcgttacag ctcgtgtatg ggagctccgg gtaggccgat
      361 cgtcaattgc ggctcggtac caaattttcg aaaaaagacg ctgaaaagcg tcttttttcg
      421 ttttggtccg gagtaatacg actcactata gtacttaaca agccctcaat tatctatttc
      481 tatttataga gaatcgtgtg cttgggagtc cctgatgatt aatgattaaa taaaccaaga
      541 ttttaccaat ggttttcact ttagaagact tcgtaggtga ctggcgtcaa acagcaggtt
      601 ataatttaga ccaagtttta gaacaaggtg gtgtatcaag tttattccaa aatttaggtg
      661 tttctgttac tccaattcaa cgtatcgtat taagtggtga aaatggtctt aaaattgaca
      721 tccatgttat tattccttat gaaggtcttt caggtgacca aatgggtcaa attgaaaaaa
      781 tttttaaagt agtttatcct gtagatgacc atcactttaa agtaatttta cactatggta
      841 ctttagtaat tgatggcgtt acacctaata tgattgacta ctttggtcgt ccttatgaag
      901 gtattgctgt ttttgatggt aaaaaaatca cagttacagg tacattatgg aatggtaata
      961 aaattattga cgaacgttta atcaatcctg atggttcatt attattccgt gttacaatta
     1021 atggtgttac aggttggcgt ctttgtgaac gtatccttgc tgcttaaata ataaataacg
     1081 gattgtgtcc gtaatcacac gtggtgcgta cgataacgca tagtgttttt ccctccactt
     1141 aaatcgaagg gttgtgtctt ggatcgcgcg ggtcaaatgt atatggttca tatacatccg
     1201 caggcacgta ataaagcgag gggttcgaat ccccccgtta cccccggtag gggcccacgc
     1261 ttactggaga cgagctgcgg ccgcgattat caaaaaggat cttcacctag atccttttaa
     1321 attaaaaatg aagttttaaa tcaatctaaa gtatatatga gtaaacttgg tctgacagtt
     1381 accaatgctt aatcagtgag gcacctatct cagcgatctg tctatttcgt tcatccatag
     1441 ttgcctgact ccccgtcgtg tagataacta cgatacggga gggcttacca tctggcccca
     1501 gtgctgcaat gataccgcgg gacccacgct caccggctcc agatttatca gcaataaacc
     1561 agccagccgg aagggccgag cgcagaagtg gtcctgcaac tttatccgcc tccatccagt
     1621 ctattaattg ttgccgggaa gctagagtaa gtagttcgcc agttaatagt ttgcgcaacg
     1681 ttgttgccat tgctacaggc atcgtggtgt cacgctcgtc gtttggtatg gcttcattca
     1741 gctccggttc ccaacgatca aggcgagtta catgatcccc catgttgtgc aaaaaagcgg
     1801 ttagctcctt cggtcctccg atcgttgtca gaagtaagtt ggccgcagtg ttatcactca
     1861 tggttatggc agcactgcat aattctctta ctgtcatgcc atccgtaaga tgcttttctg
     1921 tgactggtga gtactcaacc aagtcattct gagaatagtg tatgcggcga ccgagttgct
     1981 cttgcccggc gtcaatacgg gataataccg cgccacatag cagaacttta aaagtgctca
     2041 tcattggaaa acgttcttcg gggcgaaaac tctcaaggat cttaccgctg ttgagatcca
     2101 gttcgatgta acccactcgt gcacccaact gatcttcagc atcttttact ttcaccagcg
     2161 tttctgggtg agcaaaaaca ggaaggcaaa atgccgcaaa aaagggaata agggcgacac
     2221 ggaaatgttg aatactcata ctcttccttt ttcaatatta ttgaagcatt tatcagggtt
     2281 attgtctcat gagcggatac atatttgaat gtatttagaa aaataaacaa ataggggttc
     2341 cgcgcacatt tccccgaaaa gtgccacctg tcatgaccaa aatcccttaa cgtgagtttt
     2401 cgttccactg agcgtcagac cccgtagaaa agatcaaagg atcttcttga gatccttttt
     2461 ttctgcgcgt aatctgctgc ttgcaaacaa aaaaaccacc gctaccagcg gtggtttgtt
     2521 tgccggatca agagctacca actctttttc cgaaggtaac tggcttcagc agagcgcaga
     2581 taccaaatac tgttcttcta gtgtagccgt agttaggcca ccacttcaag aactctgtag
     2641 caccgcctac atacctcgct ctgctaatcc tgttaccagt ggctgctgcc agtggcgata
     2701 agtcgtgtct taccgggttg gactcaagac gatagttacc ggataaggcg cagcggtcgg
     2761 gctgaacggg gggttcgtgc acacagccca gcttggagcg aacgacctac accgaactga
     2821 gatacctaca gcgtgagcta tgagaaagcg ccacgcttcc cgaagggaga aaggcggaca
     2881 ggtatccggt aagcggcagg gtcggaacag gagagcgcac gagggagctt ccagggggaa
     2941 acgcctggta tctttatagt cctgtcgggt ttcgccacct ctgacttgag cgtcgatttt
     3001 tgtgatgctc gtcagggggg cggagcctat ggaaaaacgc cagcaacgcg gcctttttac
     3061 ggttcctggc cttttgctgg ccttttgctc acatgttctt tcctgcgtta tcccctgatt
     3121 ctgtggataa ccgtgcggcc gc
//
LOCUS       pOP12                   3134 bp    DNA     circular SYN 14-JAN-2024
DEFINITION  5'UTR Measurement - psbA 5'UTR Spinacia oleracea.
ACCESSION   pOP12
VERSION     pOP12.1
KEYWORDS    .
SOURCE      .
ORGANISM    Spinacia oleracea
FEATURES             Location/Qualifiers
     regulatory      complement(16..72)
                     /note="Geneious type: terminator"
                     /standard_name="L3S2P22"
     misc_feature    16..429
                     /standard_name="5C2LF"
     misc_feature    73..372
                     /standard_name="Spacer002"
     regulatory      373..429
                     /note="Geneious type: terminator"
                     /standard_name="L3S2P56"
     regulatory      434..451
                     /note="Geneious type: promoter"
                     /standard_name="T7 promoter"
     5'UTR           456..539
                     /standard_name="psbA 5'UTR So"
     CDS             541..1059
                     /standard_name="NanoLuc"
     3'UTR           1060..1249
                     /standard_name="126kDa 3'UTR TMV"
     regulatory      complement(1277..1373)
                     /note="Geneious type: terminator"
                     /standard_name="AmpR Terminator"
     CDS             complement(1374..2231)
                     /standard_name="AmpR"
     regulatory      complement(2232..2362)
                     /note="Geneious type: promoter"
                     /standard_name="AmpR Promoter"
     rep_origin      2439..3027
                     /standard_name="ColE1 (high-copy)"
ORIGIN      
        1 aacacgtctc gtactggacc aaaacgaaaa aaggccgctt tcgcggcctc ttttctggaa
       61 tttggtaccg agtcgacacc ctaccgtatc gctgtggcag gcacaggatc taaccggtcc
      121 tggaccggcg taagttgctg tacagccaaa tcttccgtac taattctaca ggatttgtca
      181 actgcaaacg aatttctagt cggaacggat cacgtgcacc ggggtatgcc gtggttgaat
      241 atcggcacat gaggggctcg tgggacactt ccagaactgt ctggcgtgcg aagtctctgc
      301 taaatgcaaa acagtcagga ctcgttacag ctcgtgtatg ggagctccgg gtaggccgat
      361 cgtcaattgc ggctcggtac caaattttcg aaaaaagacg ctgaaaagcg tcttttttcg
      421 ttttggtccg gagtaatacg actcactata gtacttaaca atctttcaat ttctatttct
      481 agcgaatttg tgtgcttggg agtccctgat gattaaatta aataaaccaa gattttacca
      541 atggttttca ctttagaaga cttcgtaggt gactggcgtc aaacagcagg ttataattta
      601 gaccaagttt tagaacaagg tggtgtatca agtttattcc aaaatttagg tgtttctgtt
      661 actccaattc aacgtatcgt attaagtggt gaaaatggtc ttaaaattga catccatgtt
      721 attattcctt atgaaggtct ttcaggtgac caaatgggtc aaattgaaaa aatttttaaa
      781 gtagtttatc ctgtagatga ccatcacttt aaagtaattt tacactatgg tactttagta
      841 attgatggcg ttacacctaa tatgattgac tactttggtc gtccttatga aggtattgct
      901 gtttttgatg gtaaaaaaat cacagttaca ggtacattat ggaatggtaa taaaattatt
      961 gacgaacgtt taatcaatcc tgatggttca ttattattcc gtgttacaat taatggtgtt
     1021 acaggttggc gtctttgtga acgtatcctt gctgcttaaa taataaataa cggattgtgt
     1081 ccgtaatcac acgtggtgcg tacgataacg catagtgttt ttccctccac ttaaatcgaa
     1141 gggttgtgtc ttggatcgcg cgggtcaaat gtatatggtt catatacatc cgcaggcacg
     1201 taataaagcg aggggttcga atccccccgt tacccccggt aggggcccac gcttactgga
     1261 gacgagctgc ggccgcgatt atcaaaaagg atcttcacct agatcctttt aaattaaaaa
     1321 tgaagtttta aatcaatcta aagtatatat gagtaaactt ggtctgacag ttaccaatgc
     1381 ttaatcagtg aggcacctat ctcagcgatc tgtctatttc gttcatccat agttgcctga
     1441 ctccccgtcg tgtagataac tacgatacgg gagggcttac catctggccc cagtgctgca
     1501 atgataccgc gggacccacg ctcaccggct ccagatttat cagcaataaa ccagccagcc
     1561 ggaagggccg agcgcagaag tggtcctgca actttatccg cctccatcca gtctattaat
     1621 tgttgccggg aagctagagt aagtagttcg ccagttaata gtttgcgcaa cgttgttgcc
     1681 attgctacag gcatcgtggt gtcacgctcg tcgtttggta tggcttcatt cagctccggt
     1741 tcccaacgat caaggcgagt tacatgatcc cccatgttgt gcaaaaaagc ggttagctcc
     1801 ttcggtcctc cgatcgttgt cagaagtaag ttggccgcag tgttatcact catggttatg
     1861 gcagcactgc ataattctct tactgtcatg ccatccgtaa gatgcttttc tgtgactggt
     1921 gagtactcaa ccaagtcatt ctgagaatag tgtatgcggc gaccgagttg ctcttgcccg
     1981 gcgtcaatac gggataatac cgcgccacat agcagaactt taaaagtgct catcattgga
     2041 aaacgttctt cggggcgaaa actctcaagg atcttaccgc tgttgagatc cagttcgatg
     2101 taacccactc gtgcacccaa ctgatcttca gcatctttta ctttcaccag cgtttctggg
     2161 tgagcaaaaa caggaaggca aaatgccgca aaaaagggaa taagggcgac acggaaatgt
     2221 tgaatactca tactcttcct ttttcaatat tattgaagca tttatcaggg ttattgtctc
     2281 atgagcggat acatatttga atgtatttag aaaaataaac aaataggggt tccgcgcaca
     2341 tttccccgaa aagtgccacc tgtcatgacc aaaatccctt aacgtgagtt ttcgttccac
     2401 tgagcgtcag accccgtaga aaagatcaaa ggatcttctt gagatccttt ttttctgcgc
     2461 gtaatctgct gcttgcaaac aaaaaaacca ccgctaccag cggtggtttg tttgccggat
     2521 caagagctac caactctttt tccgaaggta actggcttca gcagagcgca gataccaaat
     2581 actgttcttc tagtgtagcc gtagttaggc caccacttca agaactctgt agcaccgcct
     2641 acatacctcg ctctgctaat cctgttacca gtggctgctg ccagtggcga taagtcgtgt
     2701 cttaccgggt tggactcaag acgatagtta ccggataagg cgcagcggtc gggctgaacg
     2761 gggggttcgt gcacacagcc cagcttggag cgaacgacct acaccgaact gagataccta
     2821 cagcgtgagc tatgagaaag cgccacgctt cccgaaggga gaaaggcgga caggtatccg
     2881 gtaagcggca gggtcggaac aggagagcgc acgagggagc ttccaggggg aaacgcctgg
     2941 tatctttata gtcctgtcgg gtttcgccac ctctgacttg agcgtcgatt tttgtgatgc
     3001 tcgtcagggg ggcggagcct atggaaaaac gccagcaacg cggccttttt acggttcctg
     3061 gccttttgct ggccttttgc tcacatgttc tttcctgcgt tatcccctga ttctgtggat
     3121 aaccgtgcgg ccgc
//
LOCUS       pOP13                   3131 bp    DNA     circular SYN 14-JAN-2024
DEFINITION  5'UTR Measurement - psbA 5'UTR Triticum aestivum.
ACCESSION   pOP13
VERSION     pOP13.1
KEYWORDS    .
SOURCE      .
ORGANISM    Triticum aestivum
FEATURES             Location/Qualifiers
     regulatory      complement(16..72)
                     /note="Geneious type: terminator"
                     /standard_name="L3S2P22"
     misc_feature    16..429
                     /standard_name="5C2LF"
     misc_feature    73..372
                     /standard_name="Spacer002"
     regulatory      373..429
                     /note="Geneious type: terminator"
                     /standard_name="L3S2P56"
     regulatory      434..451
                     /note="Geneious type: promoter"
                     /standard_name="T7 promoter"
     5'UTR           456..536
                     /standard_name="psbA 5'UTR Ta"
     CDS             538..1056
                     /standard_name="NanoLuc"
     3'UTR           1057..1246
                     /standard_name="126kDa 3'UTR TMV"
     regulatory      complement(1274..1370)
                     /note="Geneious type: terminator"
                     /standard_name="AmpR Terminator"
     CDS             complement(1371..2228)
                     /standard_name="AmpR"
     regulatory      complement(2229..2359)
                     /note="Geneious type: promoter"
                     /standard_name="AmpR Promoter"
     rep_origin      2436..3024
                     /standard_name="ColE1 (high-copy)"
ORIGIN      
        1 aacacgtctc gtactggacc aaaacgaaaa aaggccgctt tcgcggcctc ttttctggaa
       61 tttggtaccg agtcgacacc ctaccgtatc gctgtggcag gcacaggatc taaccggtcc
      121 tggaccggcg taagttgctg tacagccaaa tcttccgtac taattctaca ggatttgtca
      181 actgcaaacg aatttctagt cggaacggat cacgtgcacc ggggtatgcc gtggttgaat
      241 atcggcacat gaggggctcg tgggacactt ccagaactgt ctggcgtgcg aagtctctgc
      301 taaatgcaaa acagtcagga ctcgttacag ctcgtgtatg ggagctccgg gtaggccgat
      361 cgtcaattgc ggctcggtac caaattttcg aaaaaagacg ctgaaaagcg tcttttttcg
      421 ttttggtccg gagtaatacg actcactata gtacttaaca agcctcctat tatctatatt
      481 ctagttaata cgtgtgcttg ggagtccttg caatttgaat aaaccaagat cttaccaatg
      541 gttttcactt tagaagactt cgtaggtgac tggcgtcaaa cagcaggtta taatttagac
      601 caagttttag aacaaggtgg tgtatcaagt ttattccaaa atttaggtgt ttctgttact
      661 ccaattcaac gtatcgtatt aagtggtgaa aatggtctta aaattgacat ccatgttatt
      721 attccttatg aaggtctttc aggtgaccaa atgggtcaaa ttgaaaaaat ttttaaagta
      781 gtttatcctg tagatgacca tcactttaaa gtaattttac actatggtac tttagtaatt
      841 gatggcgtta cacctaatat gattgactac tttggtcgtc cttatgaagg tattgctgtt
      901 tttgatggta aaaaaatcac agttacaggt acattatgga atggtaataa aattattgac
      961 gaacgtttaa tcaatcctga tggttcatta ttattccgtg ttacaattaa tggtgttaca
     1021 ggttggcgtc tttgtgaacg tatccttgct gcttaaataa taaataacgg attgtgtccg
     1081 taatcacacg tggtgcgtac gataacgcat agtgtttttc cctccactta aatcgaaggg
     1141 ttgtgtcttg gatcgcgcgg gtcaaatgta tatggttcat atacatccgc aggcacgtaa
     1201 taaagcgagg ggttcgaatc cccccgttac ccccggtagg ggcccacgct tactggagac
     1261 gagctgcggc cgcgattatc aaaaaggatc ttcacctaga tccttttaaa ttaaaaatga
     1321 agttttaaat caatctaaag tatatatgag taaacttggt ctgacagtta ccaatgctta
     1381 atcagtgagg cacctatctc agcgatctgt ctatttcgtt catccatagt tgcctgactc
     1441 cccgtcgtgt agataactac gatacgggag ggcttaccat ctggccccag tgctgcaatg
     1501 ataccgcggg acccacgctc accggctcca gatttatcag caataaacca gccagccgga
     1561 agggccgagc gcagaagtgg tcctgcaact ttatccgcct ccatccagtc tattaattgt
     1621 tgccgggaag ctagagtaag tagttcgcca gttaatagtt tgcgcaacgt tgttgccatt
     1681 gctacaggca tcgtggtgtc acgctcgtcg tttggtatgg cttcattcag ctccggttcc
     1741 caacgatcaa ggcgagttac atgatccccc atgttgtgca aaaaagcggt tagctccttc
     1801 ggtcctccga tcgttgtcag aagtaagttg gccgcagtgt tatcactcat ggttatggca
     1861 gcactgcata attctcttac tgtcatgcca tccgtaagat gcttttctgt gactggtgag
     1921 tactcaacca agtcattctg agaatagtgt atgcggcgac cgagttgctc ttgcccggcg
     1981 tcaatacggg ataataccgc gccacatagc agaactttaa aagtgctcat cattggaaaa
     2041 cgttcttcgg ggcgaaaact ctcaaggatc ttaccgctgt tgagatccag ttcgatgtaa
     2101 cccactcgtg cacccaactg atcttcagca tcttttactt tcaccagcgt ttctgggtga
     2161 gcaaaaacag gaaggcaaaa tgccgcaaaa aagggaataa gggcgacacg gaaatgttga
     2221 atactcatac tcttcctttt tcaatattat tgaagcattt atcagggtta ttgtctcatg
     2281 agcggataca tatttgaatg tatttagaaa aataaacaaa taggggttcc gcgcacattt
     2341 ccccgaaaag tgccacctgt catgaccaaa atcccttaac gtgagttttc gttccactga
     2401 gcgtcagacc ccgtagaaaa gatcaaagga tcttcttgag atcctttttt tctgcgcgta
     2461 atctgctgct tgcaaacaaa aaaaccaccg ctaccagcgg tggtttgttt gccggatcaa
     2521 gagctaccaa ctctttttcc gaaggtaact ggcttcagca gagcgcagat accaaatact
     2581 gttcttctag tgtagccgta gttaggccac cacttcaaga actctgtagc accgcctaca
     2641 tacctcgctc tgctaatcct gttaccagtg gctgctgcca gtggcgataa gtcgtgtctt
     2701 accgggttgg actcaagacg atagttaccg gataaggcgc agcggtcggg ctgaacgggg
     2761 ggttcgtgca cacagcccag cttggagcga acgacctaca ccgaactgag atacctacag
     2821 cgtgagctat gagaaagcgc cacgcttccc gaagggagaa aggcggacag gtatccggta
     2881 agcggcaggg tcggaacagg agagcgcacg agggagcttc cagggggaaa cgcctggtat
     2941 ctttatagtc ctgtcgggtt tcgccacctc tgacttgagc gtcgattttt gtgatgctcg
     3001 tcaggggggc ggagcctatg gaaaaacgcc agcaacgcgg cctttttacg gttcctggcc
     3061 ttttgctggc cttttgctca catgttcttt cctgcgttat cccctgattc tgtggataac
     3121 cgtgcggccg c
//
LOCUS       pOP14                   3225 bp    DNA     circular SYN 14-JAN-2024
DEFINITION  5'UTR Measurement - psbB 5'UTR Nicotiana tabacum.
ACCESSION   pOP14
VERSION     pOP14.1
KEYWORDS    .
SOURCE      .
ORGANISM    Nicotiana tabacum
FEATURES             Location/Qualifiers
     regulatory      complement(16..72)
                     /note="Geneious type: terminator"
                     /standard_name="L3S2P22"
     misc_feature    16..429
                     /standard_name="5C2LF"
     misc_feature    73..372
                     /standard_name="Spacer002"
     regulatory      373..429
                     /note="Geneious type: terminator"
                     /standard_name="L3S2P56"
     regulatory      434..451
                     /note="Geneious type: promoter"
                     /standard_name="T7 promoter"
     5'UTR           456..630
                     /standard_name="psbB 5'UTR Nt"
     CDS             632..1150
                     /standard_name="NanoLuc"
     3'UTR           1151..1340
                     /standard_name="126kDa 3'UTR TMV"
     regulatory      complement(1368..1464)
                     /note="Geneious type: terminator"
                     /standard_name="AmpR Terminator"
     CDS             complement(1465..2322)
                     /standard_name="AmpR"
     regulatory      complement(2323..2453)
                     /note="Geneious type: promoter"
                     /standard_name="AmpR Promoter"
     rep_origin      2530..3118
                     /standard_name="ColE1 (high-copy)"
ORIGIN      
        1 aacacgtctc gtactggacc aaaacgaaaa aaggccgctt tcgcggcctc ttttctggaa
       61 tttggtaccg agtcgacacc ctaccgtatc gctgtggcag gcacaggatc taaccggtcc
      121 tggaccggcg taagttgctg tacagccaaa tcttccgtac taattctaca ggatttgtca
      181 actgcaaacg aatttctagt cggaacggat cacgtgcacc ggggtatgcc gtggttgaat
      241 atcggcacat gaggggctcg tgggacactt ccagaactgt ctggcgtgcg aagtctctgc
      301 taaatgcaaa acagtcagga ctcgttacag ctcgtgtatg ggagctccgg gtaggccgat
      361 cgtcaattgc ggctcggtac caaattttcg aaaaaagacg ctgaaaagcg tcttttttcg
      421 ttttggtccg gagtaatacg actcactata gtactgcttc tctttgttcc tacgaacaga
      481 attgttccat tattaccaac agaatagaac acccttgttc ggaaataatc gactgaacaa
      541 gagtggtcca taggatagtc atattatagt cttttccaat gcaataaagt tacgtagtgt
      601 ctatttatct ttgatataag gggtatttcc aatggttttc actttagaag acttcgtagg
      661 tgactggcgt caaacagcag gttataattt agaccaagtt ttagaacaag gtggtgtatc
      721 aagtttattc caaaatttag gtgtttctgt tactccaatt caacgtatcg tattaagtgg
      781 tgaaaatggt cttaaaattg acatccatgt tattattcct tatgaaggtc tttcaggtga
      841 ccaaatgggt caaattgaaa aaatttttaa agtagtttat cctgtagatg accatcactt
      901 taaagtaatt ttacactatg gtactttagt aattgatggc gttacaccta atatgattga
      961 ctactttggt cgtccttatg aaggtattgc tgtttttgat ggtaaaaaaa tcacagttac
     1021 aggtacatta tggaatggta ataaaattat tgacgaacgt ttaatcaatc ctgatggttc
     1081 attattattc cgtgttacaa ttaatggtgt tacaggttgg cgtctttgtg aacgtatcct
     1141 tgctgcttaa ataataaata acggattgtg tccgtaatca cacgtggtgc gtacgataac
     1201 gcatagtgtt tttccctcca cttaaatcga agggttgtgt cttggatcgc gcgggtcaaa
     1261 tgtatatggt tcatatacat ccgcaggcac gtaataaagc gaggggttcg aatccccccg
     1321 ttacccccgg taggggccca cgcttactgg agacgagctg cggccgcgat tatcaaaaag
     1381 gatcttcacc tagatccttt taaattaaaa atgaagtttt aaatcaatct aaagtatata
     1441 tgagtaaact tggtctgaca gttaccaatg cttaatcagt gaggcaccta tctcagcgat
     1501 ctgtctattt cgttcatcca tagttgcctg actccccgtc gtgtagataa ctacgatacg
     1561 ggagggctta ccatctggcc ccagtgctgc aatgataccg cgggacccac gctcaccggc
     1621 tccagattta tcagcaataa accagccagc cggaagggcc gagcgcagaa gtggtcctgc
     1681 aactttatcc gcctccatcc agtctattaa ttgttgccgg gaagctagag taagtagttc
     1741 gccagttaat agtttgcgca acgttgttgc cattgctaca ggcatcgtgg tgtcacgctc
     1801 gtcgtttggt atggcttcat tcagctccgg ttcccaacga tcaaggcgag ttacatgatc
     1861 ccccatgttg tgcaaaaaag cggttagctc cttcggtcct ccgatcgttg tcagaagtaa
     1921 gttggccgca gtgttatcac tcatggttat ggcagcactg cataattctc ttactgtcat
     1981 gccatccgta agatgctttt ctgtgactgg tgagtactca accaagtcat tctgagaata
     2041 gtgtatgcgg cgaccgagtt gctcttgccc ggcgtcaata cgggataata ccgcgccaca
     2101 tagcagaact ttaaaagtgc tcatcattgg aaaacgttct tcggggcgaa aactctcaag
     2161 gatcttaccg ctgttgagat ccagttcgat gtaacccact cgtgcaccca actgatcttc
     2221 agcatctttt actttcacca gcgtttctgg gtgagcaaaa acaggaaggc aaaatgccgc
     2281 aaaaaaggga ataagggcga cacggaaatg ttgaatactc atactcttcc tttttcaata
     2341 ttattgaagc atttatcagg gttattgtct catgagcgga tacatatttg aatgtattta
     2401 gaaaaataaa caaatagggg ttccgcgcac atttccccga aaagtgccac ctgtcatgac
     2461 caaaatccct taacgtgagt tttcgttcca ctgagcgtca gaccccgtag aaaagatcaa
     2521 aggatcttct tgagatcctt tttttctgcg cgtaatctgc tgcttgcaaa caaaaaaacc
     2581 accgctacca gcggtggttt gtttgccgga tcaagagcta ccaactcttt ttccgaaggt
     2641 aactggcttc agcagagcgc agataccaaa tactgttctt ctagtgtagc cgtagttagg
     2701 ccaccacttc aagaactctg tagcaccgcc tacatacctc gctctgctaa tcctgttacc
     2761 agtggctgct gccagtggcg ataagtcgtg tcttaccggg ttggactcaa gacgatagtt
     2821 accggataag gcgcagcggt cgggctgaac ggggggttcg tgcacacagc ccagcttgga
     2881 gcgaacgacc tacaccgaac tgagatacct acagcgtgag ctatgagaaa gcgccacgct
     2941 tcccgaaggg agaaaggcgg acaggtatcc ggtaagcggc agggtcggaa caggagagcg
     3001 cacgagggag cttccagggg gaaacgcctg gtatctttat agtcctgtcg ggtttcgcca
     3061 cctctgactt gagcgtcgat ttttgtgatg ctcgtcaggg gggcggagcc tatggaaaaa
     3121 cgccagcaac gcggcctttt tacggttcct ggccttttgc tggccttttg ctcacatgtt
     3181 ctttcctgcg ttatcccctg attctgtgga taaccgtgcg gccgc
//
LOCUS       pOP15                   3247 bp    DNA     circular SYN 14-JAN-2024
DEFINITION  5'UTR Measurement - psbB 5'UTR Oryza sativa.
ACCESSION   pOP15
VERSION     pOP15.1
KEYWORDS    .
SOURCE      .
ORGANISM    Oryza sativa
FEATURES             Location/Qualifiers
     regulatory      complement(16..72)
                     /note="Geneious type: terminator"
                     /standard_name="L3S2P22"
     misc_feature    16..429
                     /standard_name="5C2LF"
     misc_feature    73..372
                     /standard_name="Spacer002"
     regulatory      373..429
                     /note="Geneious type: terminator"
                     /standard_name="L3S2P56"
     regulatory      434..451
                     /note="Geneious type: promoter"
                     /standard_name="T7 promoter"
     5'UTR           456..652
                     /standard_name="psbB 5'UTR Os"
     CDS             654..1172
                     /standard_name="NanoLuc"
     3'UTR           1173..1362
                     /standard_name="126kDa 3'UTR TMV"
     regulatory      complement(1390..1486)
                     /note="Geneious type: terminator"
                     /standard_name="AmpR Terminator"
     CDS             complement(1487..2344)
                     /standard_name="AmpR"
     regulatory      complement(2345..2475)
                     /note="Geneious type: promoter"
                     /standard_name="AmpR Promoter"
     rep_origin      2552..3140
                     /standard_name="ColE1 (high-copy)"
ORIGIN      
        1 aacacgtctc gtactggacc aaaacgaaaa aaggccgctt tcgcggcctc ttttctggaa
       61 tttggtaccg agtcgacacc ctaccgtatc gctgtggcag gcacaggatc taaccggtcc
      121 tggaccggcg taagttgctg tacagccaaa tcttccgtac taattctaca ggatttgtca
      181 actgcaaacg aatttctagt cggaacggat cacgtgcacc ggggtatgcc gtggttgaat
      241 atcggcacat gaggggctcg tgggacactt ccagaactgt ctggcgtgcg aagtctctgc
      301 taaatgcaaa acagtcagga ctcgttacag ctcgtgtatg ggagctccgg gtaggccgat
      361 cgtcaattgc ggctcggtac caaattttcg aaaaaagacg ctgaaaagcg tcttttttcg
      421 ttttggtccg gagtaatacg actcactata gtactgtata gaatagatct gcttctcttt
      481 cttcttacga acagaattgg cttcttattt ttaatggaat gaaataaata ttcacgcttt
      541 ctgacacaga atcccctaga agggttaggt acataggata tggatagtct ttgccaatgc
      601 gataaaataa agtgacatcg tgtctatttt tctttgctaa aggggtattt ccaatggttt
      661 tcactttaga agacttcgta ggtgactggc gtcaaacagc aggttataat ttagaccaag
      721 ttttagaaca aggtggtgta tcaagtttat tccaaaattt aggtgtttct gttactccaa
      781 ttcaacgtat cgtattaagt ggtgaaaatg gtcttaaaat tgacatccat gttattattc
      841 cttatgaagg tctttcaggt gaccaaatgg gtcaaattga aaaaattttt aaagtagttt
      901 atcctgtaga tgaccatcac tttaaagtaa ttttacacta tggtacttta gtaattgatg
      961 gcgttacacc taatatgatt gactactttg gtcgtcctta tgaaggtatt gctgtttttg
     1021 atggtaaaaa aatcacagtt acaggtacat tatggaatgg taataaaatt attgacgaac
     1081 gtttaatcaa tcctgatggt tcattattat tccgtgttac aattaatggt gttacaggtt
     1141 ggcgtctttg tgaacgtatc cttgctgctt aaataataaa taacggattg tgtccgtaat
     1201 cacacgtggt gcgtacgata acgcatagtg tttttccctc cacttaaatc gaagggttgt
     1261 gtcttggatc gcgcgggtca aatgtatatg gttcatatac atccgcaggc acgtaataaa
     1321 gcgaggggtt cgaatccccc cgttaccccc ggtaggggcc cacgcttact ggagacgagc
     1381 tgcggccgcg attatcaaaa aggatcttca cctagatcct tttaaattaa aaatgaagtt
     1441 ttaaatcaat ctaaagtata tatgagtaaa cttggtctga cagttaccaa tgcttaatca
     1501 gtgaggcacc tatctcagcg atctgtctat ttcgttcatc catagttgcc tgactccccg
     1561 tcgtgtagat aactacgata cgggagggct taccatctgg ccccagtgct gcaatgatac
     1621 cgcgggaccc acgctcaccg gctccagatt tatcagcaat aaaccagcca gccggaaggg
     1681 ccgagcgcag aagtggtcct gcaactttat ccgcctccat ccagtctatt aattgttgcc
     1741 gggaagctag agtaagtagt tcgccagtta atagtttgcg caacgttgtt gccattgcta
     1801 caggcatcgt ggtgtcacgc tcgtcgtttg gtatggcttc attcagctcc ggttcccaac
     1861 gatcaaggcg agttacatga tcccccatgt tgtgcaaaaa agcggttagc tccttcggtc
     1921 ctccgatcgt tgtcagaagt aagttggccg cagtgttatc actcatggtt atggcagcac
     1981 tgcataattc tcttactgtc atgccatccg taagatgctt ttctgtgact ggtgagtact
     2041 caaccaagtc attctgagaa tagtgtatgc ggcgaccgag ttgctcttgc ccggcgtcaa
     2101 tacgggataa taccgcgcca catagcagaa ctttaaaagt gctcatcatt ggaaaacgtt
     2161 cttcggggcg aaaactctca aggatcttac cgctgttgag atccagttcg atgtaaccca
     2221 ctcgtgcacc caactgatct tcagcatctt ttactttcac cagcgtttct gggtgagcaa
     2281 aaacaggaag gcaaaatgcc gcaaaaaagg gaataagggc gacacggaaa tgttgaatac
     2341 tcatactctt cctttttcaa tattattgaa gcatttatca gggttattgt ctcatgagcg
     2401 gatacatatt tgaatgtatt tagaaaaata aacaaatagg ggttccgcgc acatttcccc
     2461 gaaaagtgcc acctgtcatg accaaaatcc cttaacgtga gttttcgttc cactgagcgt
     2521 cagaccccgt agaaaagatc aaaggatctt cttgagatcc tttttttctg cgcgtaatct
     2581 gctgcttgca aacaaaaaaa ccaccgctac cagcggtggt ttgtttgccg gatcaagagc
     2641 taccaactct ttttccgaag gtaactggct tcagcagagc gcagatacca aatactgttc
     2701 ttctagtgta gccgtagtta ggccaccact tcaagaactc tgtagcaccg cctacatacc
     2761 tcgctctgct aatcctgtta ccagtggctg ctgccagtgg cgataagtcg tgtcttaccg
     2821 ggttggactc aagacgatag ttaccggata aggcgcagcg gtcgggctga acggggggtt
     2881 cgtgcacaca gcccagcttg gagcgaacga cctacaccga actgagatac ctacagcgtg
     2941 agctatgaga aagcgccacg cttcccgaag ggagaaaggc ggacaggtat ccggtaagcg
     3001 gcagggtcgg aacaggagag cgcacgaggg agcttccagg gggaaacgcc tggtatcttt
     3061 atagtcctgt cgggtttcgc cacctctgac ttgagcgtcg atttttgtga tgctcgtcag
     3121 gggggcggag cctatggaaa aacgccagca acgcggcctt tttacggttc ctggcctttt
     3181 gctggccttt tgctcacatg ttctttcctg cgttatcccc tgattctgtg gataaccgtg
     3241 cggccgc
//
LOCUS       pOP16                   3280 bp    DNA     circular SYN 14-JAN-2024
DEFINITION  5'UTR Measurement - psbC 5'UTR Nicotiana tabacum.
ACCESSION   pOP16
VERSION     pOP16.1
KEYWORDS    .
SOURCE      .
ORGANISM    Nicotiana tabacum
FEATURES             Location/Qualifiers
     regulatory      complement(16..72)
                     /note="Geneious type: terminator"
                     /standard_name="L3S2P22"
     misc_feature    16..429
                     /standard_name="5C2LF"
     misc_feature    73..372
                     /standard_name="Spacer002"
     regulatory      373..429
                     /note="Geneious type: terminator"
                     /standard_name="L3S2P56"
     regulatory      434..451
                     /note="Geneious type: promoter"
                     /standard_name="T7 promoter"
     5'UTR           456..685
                     /standard_name="psbC 5'UTR Nt"
     CDS             687..1205
                     /standard_name="NanoLuc"
     3'UTR           1206..1395
                     /standard_name="126kDa 3'UTR TMV"
     regulatory      complement(1423..1519)
                     /note="Geneious type: terminator"
                     /standard_name="AmpR Terminator"
     CDS             complement(1520..2377)
                     /standard_name="AmpR"
     regulatory      complement(2378..2508)
                     /note="Geneious type: promoter"
                     /standard_name="AmpR Promoter"
     rep_origin      2585..3173
                     /standard_name="ColE1 (high-copy)"
ORIGIN      
        1 aacacgtctc gtactggacc aaaacgaaaa aaggccgctt tcgcggcctc ttttctggaa
       61 tttggtaccg agtcgacacc ctaccgtatc gctgtggcag gcacaggatc taaccggtcc
      121 tggaccggcg taagttgctg tacagccaaa tcttccgtac taattctaca ggatttgtca
      181 actgcaaacg aatttctagt cggaacggat cacgtgcacc ggggtatgcc gtggttgaat
      241 atcggcacat gaggggctcg tgggacactt ccagaactgt ctggcgtgcg aagtctctgc
      301 taaatgcaaa acagtcagga ctcgttacag ctcgtgtatg ggagctccgg gtaggccgat
      361 cgtcaattgc ggctcggtac caaattttcg aaaaaagacg ctgaaaagcg tcttttttcg
      421 ttttggtccg gagtaatacg actcactata gtactgttat ttgtaccagt aaccggttta
      481 tggatgagtg ctcttggagt agtcggtcta gccctgaacc tacgtgccta tgacttcgtt
      541 tctcaggaaa ttcgcgcagc ggaagatcct gaatttgaga ctttctacac caaaaatatt
      601 ctcttaaacg aaggtattcg cgcttggatg gcggctcaag atcagcctca tgaaaacctt
      661 atattccctg aggaggttct accacaatgg ttttcacttt agaagacttc gtaggtgact
      721 ggcgtcaaac agcaggttat aatttagacc aagttttaga acaaggtggt gtatcaagtt
      781 tattccaaaa tttaggtgtt tctgttactc caattcaacg tatcgtatta agtggtgaaa
      841 atggtcttaa aattgacatc catgttatta ttccttatga aggtctttca ggtgaccaaa
      901 tgggtcaaat tgaaaaaatt tttaaagtag tttatcctgt agatgaccat cactttaaag
      961 taattttaca ctatggtact ttagtaattg atggcgttac acctaatatg attgactact
     1021 ttggtcgtcc ttatgaaggt attgctgttt ttgatggtaa aaaaatcaca gttacaggta
     1081 cattatggaa tggtaataaa attattgacg aacgtttaat caatcctgat ggttcattat
     1141 tattccgtgt tacaattaat ggtgttacag gttggcgtct ttgtgaacgt atccttgctg
     1201 cttaaataat aaataacgga ttgtgtccgt aatcacacgt ggtgcgtacg ataacgcata
     1261 gtgtttttcc ctccacttaa atcgaagggt tgtgtcttgg atcgcgcggg tcaaatgtat
     1321 atggttcata tacatccgca ggcacgtaat aaagcgaggg gttcgaatcc ccccgttacc
     1381 cccggtaggg gcccacgctt actggagacg agctgcggcc gcgattatca aaaaggatct
     1441 tcacctagat ccttttaaat taaaaatgaa gttttaaatc aatctaaagt atatatgagt
     1501 aaacttggtc tgacagttac caatgcttaa tcagtgaggc acctatctca gcgatctgtc
     1561 tatttcgttc atccatagtt gcctgactcc ccgtcgtgta gataactacg atacgggagg
     1621 gcttaccatc tggccccagt gctgcaatga taccgcggga cccacgctca ccggctccag
     1681 atttatcagc aataaaccag ccagccggaa gggccgagcg cagaagtggt cctgcaactt
     1741 tatccgcctc catccagtct attaattgtt gccgggaagc tagagtaagt agttcgccag
     1801 ttaatagttt gcgcaacgtt gttgccattg ctacaggcat cgtggtgtca cgctcgtcgt
     1861 ttggtatggc ttcattcagc tccggttccc aacgatcaag gcgagttaca tgatccccca
     1921 tgttgtgcaa aaaagcggtt agctccttcg gtcctccgat cgttgtcaga agtaagttgg
     1981 ccgcagtgtt atcactcatg gttatggcag cactgcataa ttctcttact gtcatgccat
     2041 ccgtaagatg cttttctgtg actggtgagt actcaaccaa gtcattctga gaatagtgta
     2101 tgcggcgacc gagttgctct tgcccggcgt caatacggga taataccgcg ccacatagca
     2161 gaactttaaa agtgctcatc attggaaaac gttcttcggg gcgaaaactc tcaaggatct
     2221 taccgctgtt gagatccagt tcgatgtaac ccactcgtgc acccaactga tcttcagcat
     2281 cttttacttt caccagcgtt tctgggtgag caaaaacagg aaggcaaaat gccgcaaaaa
     2341 agggaataag ggcgacacgg aaatgttgaa tactcatact cttccttttt caatattatt
     2401 gaagcattta tcagggttat tgtctcatga gcggatacat atttgaatgt atttagaaaa
     2461 ataaacaaat aggggttccg cgcacatttc cccgaaaagt gccacctgtc atgaccaaaa
     2521 tcccttaacg tgagttttcg ttccactgag cgtcagaccc cgtagaaaag atcaaaggat
     2581 cttcttgaga tccttttttt ctgcgcgtaa tctgctgctt gcaaacaaaa aaaccaccgc
     2641 taccagcggt ggtttgtttg ccggatcaag agctaccaac tctttttccg aaggtaactg
     2701 gcttcagcag agcgcagata ccaaatactg ttcttctagt gtagccgtag ttaggccacc
     2761 acttcaagaa ctctgtagca ccgcctacat acctcgctct gctaatcctg ttaccagtgg
     2821 ctgctgccag tggcgataag tcgtgtctta ccgggttgga ctcaagacga tagttaccgg
     2881 ataaggcgca gcggtcgggc tgaacggggg gttcgtgcac acagcccagc ttggagcgaa
     2941 cgacctacac cgaactgaga tacctacagc gtgagctatg agaaagcgcc acgcttcccg
     3001 aagggagaaa ggcggacagg tatccggtaa gcggcagggt cggaacagga gagcgcacga
     3061 gggagcttcc agggggaaac gcctggtatc tttatagtcc tgtcgggttt cgccacctct
     3121 gacttgagcg tcgatttttg tgatgctcgt caggggggcg gagcctatgg aaaaacgcca
     3181 gcaacgcggc ctttttacgg ttcctggcct tttgctggcc ttttgctcac atgttctttc
     3241 ctgcgttatc ccctgattct gtggataacc gtgcggccgc
//
LOCUS       pOP17                   3375 bp    DNA     circular SYN 14-JAN-2024
DEFINITION  5'UTR Measurement - rbcL 5'UTR Oryza sativa.
ACCESSION   pOP17
VERSION     pOP17.1
KEYWORDS    .
SOURCE      .
ORGANISM    Oryza sativa
FEATURES             Location/Qualifiers
     regulatory      complement(16..72)
                     /note="Geneious type: terminator"
                     /standard_name="L3S2P22"
     misc_feature    16..429
                     /standard_name="5C2LF"
     misc_feature    73..372
                     /standard_name="Spacer002"
     regulatory      373..429
                     /note="Geneious type: terminator"
                     /standard_name="L3S2P56"
     regulatory      434..451
                     /note="Geneious type: promoter"
                     /standard_name="T7 promoter"
     5'UTR           456..780
                     /standard_name="rbcL 5'UTR Os"
     CDS             782..1300
                     /standard_name="NanoLuc"
     3'UTR           1301..1490
                     /standard_name="126kDa 3'UTR TMV"
     regulatory      complement(1518..1614)
                     /note="Geneious type: terminator"
                     /standard_name="AmpR Terminator"
     CDS             complement(1615..2472)
                     /standard_name="AmpR"
     regulatory      complement(2473..2603)
                     /note="Geneious type: promoter"
                     /standard_name="AmpR Promoter"
     rep_origin      2680..3268
                     /standard_name="ColE1 (high-copy)"
ORIGIN      
        1 aacacgtctc gtactggacc aaaacgaaaa aaggccgctt tcgcggcctc ttttctggaa
       61 tttggtaccg agtcgacacc ctaccgtatc gctgtggcag gcacaggatc taaccggtcc
      121 tggaccggcg taagttgctg tacagccaaa tcttccgtac taattctaca ggatttgtca
      181 actgcaaacg aatttctagt cggaacggat cacgtgcacc ggggtatgcc gtggttgaat
      241 atcggcacat gaggggctcg tgggacactt ccagaactgt ctggcgtgcg aagtctctgc
      301 taaatgcaaa acagtcagga ctcgttacag ctcgtgtatg ggagctccgg gtaggccgat
      361 cgtcaattgc ggctcggtac caaattttcg aaaaaagacg ctgaaaagcg tcttttttcg
      421 ttttggtccg gagtaatacg actcactata gtactggatt tggtgaatca aatccatggt
      481 ttaataacga agcatgttaa cttaccataa caacaactca attcttatcg aattcctata
      541 gtagaattcc tatagcatag aatgtacaca gggtgtaccc attatatatg aatgaaacat
      601 attatatgaa tgaaacatat tcattaactt aagcatgccc cccattttct ttaatgagtt
      661 gatattaatt gaatatcttt tttttaagat ttttgcaaag gtttcattta cgcctaatcc
      721 atatcgagta gaccctgtcg ttgtgagaat tcttaattca tgagttgtag ggagggacgt
      781 aatggttttc actttagaag acttcgtagg tgactggcgt caaacagcag gttataattt
      841 agaccaagtt ttagaacaag gtggtgtatc aagtttattc caaaatttag gtgtttctgt
      901 tactccaatt caacgtatcg tattaagtgg tgaaaatggt cttaaaattg acatccatgt
      961 tattattcct tatgaaggtc tttcaggtga ccaaatgggt caaattgaaa aaatttttaa
     1021 agtagtttat cctgtagatg accatcactt taaagtaatt ttacactatg gtactttagt
     1081 aattgatggc gttacaccta atatgattga ctactttggt cgtccttatg aaggtattgc
     1141 tgtttttgat ggtaaaaaaa tcacagttac aggtacatta tggaatggta ataaaattat
     1201 tgacgaacgt ttaatcaatc ctgatggttc attattattc cgtgttacaa ttaatggtgt
     1261 tacaggttgg cgtctttgtg aacgtatcct tgctgcttaa ataataaata acggattgtg
     1321 tccgtaatca cacgtggtgc gtacgataac gcatagtgtt tttccctcca cttaaatcga
     1381 agggttgtgt cttggatcgc gcgggtcaaa tgtatatggt tcatatacat ccgcaggcac
     1441 gtaataaagc gaggggttcg aatccccccg ttacccccgg taggggccca cgcttactgg
     1501 agacgagctg cggccgcgat tatcaaaaag gatcttcacc tagatccttt taaattaaaa
     1561 atgaagtttt aaatcaatct aaagtatata tgagtaaact tggtctgaca gttaccaatg
     1621 cttaatcagt gaggcaccta tctcagcgat ctgtctattt cgttcatcca tagttgcctg
     1681 actccccgtc gtgtagataa ctacgatacg ggagggctta ccatctggcc ccagtgctgc
     1741 aatgataccg cgggacccac gctcaccggc tccagattta tcagcaataa accagccagc
     1801 cggaagggcc gagcgcagaa gtggtcctgc aactttatcc gcctccatcc agtctattaa
     1861 ttgttgccgg gaagctagag taagtagttc gccagttaat agtttgcgca acgttgttgc
     1921 cattgctaca ggcatcgtgg tgtcacgctc gtcgtttggt atggcttcat tcagctccgg
     1981 ttcccaacga tcaaggcgag ttacatgatc ccccatgttg tgcaaaaaag cggttagctc
     2041 cttcggtcct ccgatcgttg tcagaagtaa gttggccgca gtgttatcac tcatggttat
     2101 ggcagcactg cataattctc ttactgtcat gccatccgta agatgctttt ctgtgactgg
     2161 tgagtactca accaagtcat tctgagaata gtgtatgcgg cgaccgagtt gctcttgccc
     2221 ggcgtcaata cgggataata ccgcgccaca tagcagaact ttaaaagtgc tcatcattgg
     2281 aaaacgttct tcggggcgaa aactctcaag gatcttaccg ctgttgagat ccagttcgat
     2341 gtaacccact cgtgcaccca actgatcttc agcatctttt actttcacca gcgtttctgg
     2401 gtgagcaaaa acaggaaggc aaaatgccgc aaaaaaggga ataagggcga cacggaaatg
     2461 ttgaatactc atactcttcc tttttcaata ttattgaagc atttatcagg gttattgtct
     2521 catgagcgga tacatatttg aatgtattta gaaaaataaa caaatagggg ttccgcgcac
     2581 atttccccga aaagtgccac ctgtcatgac caaaatccct taacgtgagt tttcgttcca
     2641 ctgagcgtca gaccccgtag aaaagatcaa aggatcttct tgagatcctt tttttctgcg
     2701 cgtaatctgc tgcttgcaaa caaaaaaacc accgctacca gcggtggttt gtttgccgga
     2761 tcaagagcta ccaactcttt ttccgaaggt aactggcttc agcagagcgc agataccaaa
     2821 tactgttctt ctagtgtagc cgtagttagg ccaccacttc aagaactctg tagcaccgcc
     2881 tacatacctc gctctgctaa tcctgttacc agtggctgct gccagtggcg ataagtcgtg
     2941 tcttaccggg ttggactcaa gacgatagtt accggataag gcgcagcggt cgggctgaac
     3001 ggggggttcg tgcacacagc ccagcttgga gcgaacgacc tacaccgaac tgagatacct
     3061 acagcgtgag ctatgagaaa gcgccacgct tcccgaaggg agaaaggcgg acaggtatcc
     3121 ggtaagcggc agggtcggaa caggagagcg cacgagggag cttccagggg gaaacgcctg
     3181 gtatctttat agtcctgtcg ggtttcgcca cctctgactt gagcgtcgat ttttgtgatg
     3241 ctcgtcaggg gggcggagcc tatggaaaaa cgccagcaac gcggcctttt tacggttcct
     3301 ggccttttgc tggccttttg ctcacatgtt ctttcctgcg ttatcccctg attctgtgga
     3361 taaccgtgcg gccgc
//
LOCUS       pOP18                   3190 bp    DNA     circular SYN 14-JAN-2024
DEFINITION  5'UTR Measurement - rbcL 5'UTR Quercus robur.
ACCESSION   pOP18
VERSION     pOP18.1
KEYWORDS    .
SOURCE      .
ORGANISM    Quercus robur
FEATURES             Location/Qualifiers
     regulatory      complement(16..72)
                     /note="Geneious type: terminator"
                     /standard_name="L3S2P22"
     misc_feature    16..429
                     /standard_name="5C2LF"
     misc_feature    73..372
                     /standard_name="Spacer002"
     regulatory      373..429
                     /note="Geneious type: terminator"
                     /standard_name="L3S2P56"
     regulatory      434..451
                     /note="Geneious type: promoter"
                     /standard_name="T7 promoter"
     5'UTR           456..595
                     /standard_name="rbcL 5'UTR Oak"
     CDS             597..1115
                     /standard_name="NanoLuc"
     3'UTR           1116..1305
                     /standard_name="126kDa 3'UTR TMV"
     regulatory      complement(1333..1429)
                     /note="Geneious type: terminator"
                     /standard_name="AmpR Terminator"
     CDS             complement(1430..2287)
                     /standard_name="AmpR"
     regulatory      complement(2288..2418)
                     /note="Geneious type: promoter"
                     /standard_name="AmpR Promoter"
     rep_origin      2495..3083
                     /standard_name="ColE1 (high-copy)"
ORIGIN      
        1 aacacgtctc gtactggacc aaaacgaaaa aaggccgctt tcgcggcctc ttttctggaa
       61 tttggtaccg agtcgacacc ctaccgtatc gctgtggcag gcacaggatc taaccggtcc
      121 tggaccggcg taagttgctg tacagccaaa tcttccgtac taattctaca ggatttgtca
      181 actgcaaacg aatttctagt cggaacggat cacgtgcacc ggggtatgcc gtggttgaat
      241 atcggcacat gaggggctcg tgggacactt ccagaactgt ctggcgtgcg aagtctctgc
      301 taaatgcaaa acagtcagga ctcgttacag ctcgtgtatg ggagctccgg gtaggccgat
      361 cgtcaattgc ggctcggtac caaattttcg aaaaaagacg ctgaaaagcg tcttttttcg
      421 ttttggtccg gagtaatacg actcactata gtactgtatt tggcgaatca aatatcatgg
      481 tctaataacg aaccattcta attagttgat aattttttga aaggattcct tgaaaggttt
      541 cattaactcc taattcatgt cgagtagacc ttgttgttgc gaaaattctt aattcaatgg
      601 ttttcacttt agaagacttc gtaggtgact ggcgtcaaac agcaggttat aatttagacc
      661 aagttttaga acaaggtggt gtatcaagtt tattccaaaa tttaggtgtt tctgttactc
      721 caattcaacg tatcgtatta agtggtgaaa atggtcttaa aattgacatc catgttatta
      781 ttccttatga aggtctttca ggtgaccaaa tgggtcaaat tgaaaaaatt tttaaagtag
      841 tttatcctgt agatgaccat cactttaaag taattttaca ctatggtact ttagtaattg
      901 atggcgttac acctaatatg attgactact ttggtcgtcc ttatgaaggt attgctgttt
      961 ttgatggtaa aaaaatcaca gttacaggta cattatggaa tggtaataaa attattgacg
     1021 aacgtttaat caatcctgat ggttcattat tattccgtgt tacaattaat ggtgttacag
     1081 gttggcgtct ttgtgaacgt atccttgctg cttaaataat aaataacgga ttgtgtccgt
     1141 aatcacacgt ggtgcgtacg ataacgcata gtgtttttcc ctccacttaa atcgaagggt
     1201 tgtgtcttgg atcgcgcggg tcaaatgtat atggttcata tacatccgca ggcacgtaat
     1261 aaagcgaggg gttcgaatcc ccccgttacc cccggtaggg gcccacgctt actggagacg
     1321 agctgcggcc gcgattatca aaaaggatct tcacctagat ccttttaaat taaaaatgaa
     1381 gttttaaatc aatctaaagt atatatgagt aaacttggtc tgacagttac caatgcttaa
     1441 tcagtgaggc acctatctca gcgatctgtc tatttcgttc atccatagtt gcctgactcc
     1501 ccgtcgtgta gataactacg atacgggagg gcttaccatc tggccccagt gctgcaatga
     1561 taccgcggga cccacgctca ccggctccag atttatcagc aataaaccag ccagccggaa
     1621 gggccgagcg cagaagtggt cctgcaactt tatccgcctc catccagtct attaattgtt
     1681 gccgggaagc tagagtaagt agttcgccag ttaatagttt gcgcaacgtt gttgccattg
     1741 ctacaggcat cgtggtgtca cgctcgtcgt ttggtatggc ttcattcagc tccggttccc
     1801 aacgatcaag gcgagttaca tgatccccca tgttgtgcaa aaaagcggtt agctccttcg
     1861 gtcctccgat cgttgtcaga agtaagttgg ccgcagtgtt atcactcatg gttatggcag
     1921 cactgcataa ttctcttact gtcatgccat ccgtaagatg cttttctgtg actggtgagt
     1981 actcaaccaa gtcattctga gaatagtgta tgcggcgacc gagttgctct tgcccggcgt
     2041 caatacggga taataccgcg ccacatagca gaactttaaa agtgctcatc attggaaaac
     2101 gttcttcggg gcgaaaactc tcaaggatct taccgctgtt gagatccagt tcgatgtaac
     2161 ccactcgtgc acccaactga tcttcagcat cttttacttt caccagcgtt tctgggtgag
     2221 caaaaacagg aaggcaaaat gccgcaaaaa agggaataag ggcgacacgg aaatgttgaa
     2281 tactcatact cttccttttt caatattatt gaagcattta tcagggttat tgtctcatga
     2341 gcggatacat atttgaatgt atttagaaaa ataaacaaat aggggttccg cgcacatttc
     2401 cccgaaaagt gccacctgtc atgaccaaaa tcccttaacg tgagttttcg ttccactgag
     2461 cgtcagaccc cgtagaaaag atcaaaggat cttcttgaga tccttttttt ctgcgcgtaa
     2521 tctgctgctt gcaaacaaaa aaaccaccgc taccagcggt ggtttgtttg ccggatcaag
     2581 agctaccaac tctttttccg aaggtaactg gcttcagcag agcgcagata ccaaatactg
     2641 ttcttctagt gtagccgtag ttaggccacc acttcaagaa ctctgtagca ccgcctacat
     2701 acctcgctct gctaatcctg ttaccagtgg ctgctgccag tggcgataag tcgtgtctta
     2761 ccgggttgga ctcaagacga tagttaccgg ataaggcgca gcggtcgggc tgaacggggg
     2821 gttcgtgcac acagcccagc ttggagcgaa cgacctacac cgaactgaga tacctacagc
     2881 gtgagctatg agaaagcgcc acgcttcccg aagggagaaa ggcggacagg tatccggtaa
     2941 gcggcagggt cggaacagga gagcgcacga gggagcttcc agggggaaac gcctggtatc
     3001 tttatagtcc tgtcgggttt cgccacctct gacttgagcg tcgatttttg tgatgctcgt
     3061 caggggggcg gagcctatgg aaaaacgcca gcaacgcggc ctttttacgg ttcctggcct
     3121 tttgctggcc ttttgctcac atgttctttc ctgcgttatc ccctgattct gtggataacc
     3181 gtgcggccgc
//
LOCUS       pOP19                   3367 bp    DNA     circular SYN 14-JAN-2024
DEFINITION  5'UTR Measurement - rbcL 5'UTR Triticum aestivum.
ACCESSION   pOP19
VERSION     pOP19.1
KEYWORDS    .
SOURCE      .
ORGANISM    Tricitum aestivum
FEATURES             Location/Qualifiers
     regulatory      complement(16..72)
                     /note="Geneious type: terminator"
                     /standard_name="L3S2P22"
     misc_feature    16..429
                     /standard_name="5C2LF"
     misc_feature    73..372
                     /standard_name="Spacer002"
     regulatory      373..429
                     /note="Geneious type: terminator"
                     /standard_name="L3S2P56"
     regulatory      434..451
                     /note="Geneious type: promoter"
                     /standard_name="T7 promoter"
     5'UTR           456..772
                     /standard_name="rbcL 5'UTR Ta"
     CDS             774..1292
                     /standard_name="NanoLuc"
     3'UTR           1293..1482
                     /standard_name="126kDa 3'UTR TMV"
     regulatory      complement(1510..1606)
                     /note="Geneious type: terminator"
                     /standard_name="AmpR Terminator"
     CDS             complement(1607..2464)
                     /standard_name="AmpR"
     regulatory      complement(2465..2595)
                     /note="Geneious type: promoter"
                     /standard_name="AmpR Promoter"
     rep_origin      2672..3260
                     /standard_name="ColE1 (high-copy)"
ORIGIN      
        1 aacacgtctc gtactggacc aaaacgaaaa aaggccgctt tcgcggcctc ttttctggaa
       61 tttggtaccg agtcgacacc ctaccgtatc gctgtggcag gcacaggatc taaccggtcc
      121 tggaccggcg taagttgctg tacagccaaa tcttccgtac taattctaca ggatttgtca
      181 actgcaaacg aatttctagt cggaacggat cacgtgcacc ggggtatgcc gtggttgaat
      241 atcggcacat gaggggctcg tgggacactt ccagaactgt ctggcgtgcg aagtctctgc
      301 taaatgcaaa acagtcagga ctcgttacag ctcgtgtatg ggagctccgg gtaggccgat
      361 cgtcaattgc ggctcggtac caaattttcg aaaaaagacg ctgaaaagcg tcttttttcg
      421 ttttggtccg gagtaatacg actcactata gtactggatt tggtaaatca aatccatggt
      481 ttaataacga accgtgttaa cttaccataa caacaactca attcctatcg aattcctata
      541 gtggaattcc tataggatag aacatacaca gggtgtacgc attatatatg aatgaaacat
      601 attcattaac ctaagcatgc cctcaatttt ctttaatgag ttgatattat attaattgaa
      661 tatccttttt gttttacgag atttttgcta aagtttcatt tacgcctaat taacatcgag
      721 tagaccctgt tattgtgaga attcttaatt caagagttat agggagggac ttaatggttt
      781 tcactttaga agacttcgta ggtgactggc gtcaaacagc aggttataat ttagaccaag
      841 ttttagaaca aggtggtgta tcaagtttat tccaaaattt aggtgtttct gttactccaa
      901 ttcaacgtat cgtattaagt ggtgaaaatg gtcttaaaat tgacatccat gttattattc
      961 cttatgaagg tctttcaggt gaccaaatgg gtcaaattga aaaaattttt aaagtagttt
     1021 atcctgtaga tgaccatcac tttaaagtaa ttttacacta tggtacttta gtaattgatg
     1081 gcgttacacc taatatgatt gactactttg gtcgtcctta tgaaggtatt gctgtttttg
     1141 atggtaaaaa aatcacagtt acaggtacat tatggaatgg taataaaatt attgacgaac
     1201 gtttaatcaa tcctgatggt tcattattat tccgtgttac aattaatggt gttacaggtt
     1261 ggcgtctttg tgaacgtatc cttgctgctt aaataataaa taacggattg tgtccgtaat
     1321 cacacgtggt gcgtacgata acgcatagtg tttttccctc cacttaaatc gaagggttgt
     1381 gtcttggatc gcgcgggtca aatgtatatg gttcatatac atccgcaggc acgtaataaa
     1441 gcgaggggtt cgaatccccc cgttaccccc ggtaggggcc cacgcttact ggagacgagc
     1501 tgcggccgcg attatcaaaa aggatcttca cctagatcct tttaaattaa aaatgaagtt
     1561 ttaaatcaat ctaaagtata tatgagtaaa cttggtctga cagttaccaa tgcttaatca
     1621 gtgaggcacc tatctcagcg atctgtctat ttcgttcatc catagttgcc tgactccccg
     1681 tcgtgtagat aactacgata cgggagggct taccatctgg ccccagtgct gcaatgatac
     1741 cgcgggaccc acgctcaccg gctccagatt tatcagcaat aaaccagcca gccggaaggg
     1801 ccgagcgcag aagtggtcct gcaactttat ccgcctccat ccagtctatt aattgttgcc
     1861 gggaagctag agtaagtagt tcgccagtta atagtttgcg caacgttgtt gccattgcta
     1921 caggcatcgt ggtgtcacgc tcgtcgtttg gtatggcttc attcagctcc ggttcccaac
     1981 gatcaaggcg agttacatga tcccccatgt tgtgcaaaaa agcggttagc tccttcggtc
     2041 ctccgatcgt tgtcagaagt aagttggccg cagtgttatc actcatggtt atggcagcac
     2101 tgcataattc tcttactgtc atgccatccg taagatgctt ttctgtgact ggtgagtact
     2161 caaccaagtc attctgagaa tagtgtatgc ggcgaccgag ttgctcttgc ccggcgtcaa
     2221 tacgggataa taccgcgcca catagcagaa ctttaaaagt gctcatcatt ggaaaacgtt
     2281 cttcggggcg aaaactctca aggatcttac cgctgttgag atccagttcg atgtaaccca
     2341 ctcgtgcacc caactgatct tcagcatctt ttactttcac cagcgtttct gggtgagcaa
     2401 aaacaggaag gcaaaatgcc gcaaaaaagg gaataagggc gacacggaaa tgttgaatac
     2461 tcatactctt cctttttcaa tattattgaa gcatttatca gggttattgt ctcatgagcg
     2521 gatacatatt tgaatgtatt tagaaaaata aacaaatagg ggttccgcgc acatttcccc
     2581 gaaaagtgcc acctgtcatg accaaaatcc cttaacgtga gttttcgttc cactgagcgt
     2641 cagaccccgt agaaaagatc aaaggatctt cttgagatcc tttttttctg cgcgtaatct
     2701 gctgcttgca aacaaaaaaa ccaccgctac cagcggtggt ttgtttgccg gatcaagagc
     2761 taccaactct ttttccgaag gtaactggct tcagcagagc gcagatacca aatactgttc
     2821 ttctagtgta gccgtagtta ggccaccact tcaagaactc tgtagcaccg cctacatacc
     2881 tcgctctgct aatcctgtta ccagtggctg ctgccagtgg cgataagtcg tgtcttaccg
     2941 ggttggactc aagacgatag ttaccggata aggcgcagcg gtcgggctga acggggggtt
     3001 cgtgcacaca gcccagcttg gagcgaacga cctacaccga actgagatac ctacagcgtg
     3061 agctatgaga aagcgccacg cttcccgaag ggagaaaggc ggacaggtat ccggtaagcg
     3121 gcagggtcgg aacaggagag cgcacgaggg agcttccagg gggaaacgcc tggtatcttt
     3181 atagtcctgt cgggtttcgc cacctctgac ttgagcgtcg atttttgtga tgctcgtcag
     3241 gggggcggag cctatggaaa aacgccagca acgcggcctt tttacggttc ctggcctttt
     3301 gctggccttt tgctcacatg ttctttcctg cgttatcccc tgattctgtg gataaccgtg
     3361 cggccgc
//
LOCUS       pOP20                   3226 bp    DNA     circular UNA 19-JAN-2024
DEFINITION  5'UTR Measurement - rbcL 5'UTR Spinacia oleracea.
ACCESSION   pOP20
VERSION     pOP20.1
KEYWORDS    .
SOURCE      .
ORGANISM    Spinacia oleracea
FEATURES             Location/Qualifiers
     misc_feature    16..429
                     /standard_name="5C2LF"
     regulatory      complement(16..72)
                     /note="Geneious type: terminator"
                     /standard_name="L3S2P22 "
     misc_feature    73..372
                     /standard_name="Spacer002"
     regulatory      373..429
                     /note="Geneious type: terminator"
                     /standard_name="L3S2P56 "
     regulatory      434..451
                     /note="Geneious type: promoter"
                     /standard_name="T7 promoter"
     5'UTR           456..631
                     /standard_name="rbcL 5'UTR So"
     CDS             633..1151
                     /standard_name="NanoLuc"
     3'UTR           1152..1341
                     /standard_name="126kDa 3'UTR TMV"
     regulatory      complement(1369..1465)
                     /note="Geneious type: terminator"
                     /standard_name="AmpR Terminator"
     CDS             complement(1466..2323)
                     /standard_name="AmpR"
     regulatory      complement(2324..2454)
                     /note="Geneious type: promoter"
                     /standard_name="AmpR Promoter"
     rep_origin      2531..3119
                     /standard_name="ColE1 (high-copy)"
ORIGIN      
        1 aacacgtctc gtactggacc aaaacgaaaa aaggccgctt tcgcggcctc ttttctggaa
       61 tttggtaccg agtcgacacc ctaccgtatc gctgtggcag gcacaggatc taaccggtcc
      121 tggaccggcg taagttgctg tacagccaaa tcttccgtac taattctaca ggatttgtca
      181 actgcaaacg aatttctagt cggaacggat cacgtgcacc ggggtatgcc gtggttgaat
      241 atcggcacat gaggggctcg tgggacactt ccagaactgt ctggcgtgcg aagtctctgc
      301 taaatgcaaa acagtcagga ctcgttacag ctcgtgtatg ggagctccgg gtaggccgat
      361 cgtcaattgc ggctcggtac caaattttcg aaaaaagacg ctgaaaagcg tcttttttcg
      421 ttttggtccg gagtaatacg actcactata gtactgtatt tggcgaatca aatacatggt
      481 ctattaacga accattttga ttagttgata atattaattg agaatttgat gaaagattgc
      541 tataaaaggt ttcattaagg cctaatttat gtcgagtaga ccttgttgct ttgttgtaaa
      601 aattaaaatt tgaagttgta gggagggact taatggtttt cactttagaa gacttcgtag
      661 gtgactggcg tcaaacagca ggttataatt tagaccaagt tttagaacaa ggtggtgtat
      721 caagtttatt ccaaaattta ggtgtttctg ttactccaat tcaacgtatc gtattaagtg
      781 gtgaaaatgg tcttaaaatt gacatccatg ttattattcc ttatgaaggt ctttcaggtg
      841 accaaatggg tcaaattgaa aaaattttta aagtagttta tcctgtagat gaccatcact
      901 ttaaagtaat tttacactat ggtactttag taattgatgg cgttacacct aatatgattg
      961 actactttgg tcgtccttat gaaggtattg ctgtttttga tggtaaaaaa atcacagtta
     1021 caggtacatt atggaatggt aataaaatta ttgacgaacg tttaatcaat cctgatggtt
     1081 cattattatt ccgtgttaca attaatggtg ttacaggttg gcgtctttgt gaacgtatcc
     1141 ttgctgctta aataataaat aacggattgt gtccgtaatc acacgtggtg cgtacgataa
     1201 cgcatagtgt ttttccctcc acttaaatcg aagggttgtg tcttggatcg cgcgggtcaa
     1261 atgtatatgg ttcatataca tccgcaggca cgtaataaag cgaggggttc gaatcccccc
     1321 gttacccccg gtaggggccc acgcttactg gagacgagct gcggccgcga ttatcaaaaa
     1381 ggatcttcac ctagatcctt ttaaattaaa aatgaagttt taaatcaatc taaagtatat
     1441 atgagtaaac ttggtctgac agttaccaat gcttaatcag tgaggcacct atctcagcga
     1501 tctgtctatt tcgttcatcc atagttgcct gactccccgt cgtgtagata actacgatac
     1561 gggagggctt accatctggc cccagtgctg caatgatacc gcgggaccca cgctcaccgg
     1621 ctccagattt atcagcaata aaccagccag ccggaagggc cgagcgcaga agtggtcctg
     1681 caactttatc cgcctccatc cagtctatta attgttgccg ggaagctaga gtaagtagtt
     1741 cgccagttaa tagtttgcgc aacgttgttg ccattgctac aggcatcgtg gtgtcacgct
     1801 cgtcgtttgg tatggcttca ttcagctccg gttcccaacg atcaaggcga gttacatgat
     1861 cccccatgtt gtgcaaaaaa gcggttagct ccttcggtcc tccgatcgtt gtcagaagta
     1921 agttggccgc agtgttatca ctcatggtta tggcagcact gcataattct cttactgtca
     1981 tgccatccgt aagatgcttt tctgtgactg gtgagtactc aaccaagtca ttctgagaat
     2041 agtgtatgcg gcgaccgagt tgctcttgcc cggcgtcaat acgggataat accgcgccac
     2101 atagcagaac tttaaaagtg ctcatcattg gaaaacgttc ttcggggcga aaactctcaa
     2161 ggatcttacc gctgttgaga tccagttcga tgtaacccac tcgtgcaccc aactgatctt
     2221 cagcatcttt tactttcacc agcgtttctg ggtgagcaaa aacaggaagg caaaatgccg
     2281 caaaaaaggg aataagggcg acacggaaat gttgaatact catactcttc ctttttcaat
     2341 attattgaag catttatcag ggttattgtc tcatgagcgg atacatattt gaatgtattt
     2401 agaaaaataa acaaataggg gttccgcgca catttccccg aaaagtgcca cctgtcatga
     2461 ccaaaatccc ttaacgtgag ttttcgttcc actgagcgtc agaccccgta gaaaagatca
     2521 aaggatcttc ttgagatcct ttttttctgc gcgtaatctg ctgcttgcaa acaaaaaaac
     2581 caccgctacc agcggtggtt tgtttgccgg atcaagagct accaactctt tttccgaagg
     2641 taactggctt cagcagagcg cagataccaa atactgttct tctagtgtag ccgtagttag
     2701 gccaccactt caagaactct gtagcaccgc ctacatacct cgctctgcta atcctgttac
     2761 cagtggctgc tgccagtggc gataagtcgt gtcttaccgg gttggactca agacgatagt
     2821 taccggataa ggcgcagcgg tcgggctgaa cggggggttc gtgcacacag cccagcttgg
     2881 agcgaacgac ctacaccgaa ctgagatacc tacagcgtga gctatgagaa agcgccacgc
     2941 ttcccgaagg gagaaaggcg gacaggtatc cggtaagcgg cagggtcgga acaggagagc
     3001 gcacgaggga gcttccaggg ggaaacgcct ggtatcttta tagtcctgtc gggtttcgcc
     3061 acctctgact tgagcgtcga tttttgtgat gctcgtcagg ggggcggagc ctatggaaaa
     3121 acgccagcaa cgcggccttt ttacggttcc tggccttttg ctggcctttt gctcacatgt
     3181 tctttcctgc gttatcccct gattctgtgg ataaccgtgc ggccgc
//
LOCUS       pOP21                   3108 bp    DNA     circular SYN 19-JAN-2024
DEFINITION  5'UTR Measurement - rbcL 5'UTR processed Nicotiana tabacum.
ACCESSION   pOP21
VERSION     pOP21.1
KEYWORDS    .
SOURCE      .
ORGANISM    Nicotiana tabacum
FEATURES             Location/Qualifiers
     regulatory      complement(16..72)
                     /note="Geneious type: terminator"
                     /standard_name="L3S2P22"
     misc_feature    16..429
                     /standard_name="5C2LF"
     misc_feature    73..372
                     /standard_name="Spacer002"
     regulatory      373..429
                     /note="Geneious type: terminator"
                     /standard_name="L3S2P56"
     regulatory      434..451
                     /note="Geneious type: promoter"
                     /standard_name="T7 promoter"
     5'UTR           456..513
                     /standard_name="rbcL 5'UTR Nt processed"
     CDS             515..1033
                     /standard_name="NanoLuc"
     3'UTR           1034..1223
                     /standard_name="126kDa 3'UTR TMV"
     regulatory      complement(1251..1347)
                     /note="Geneious type: terminator"
                     /standard_name="AmpR Terminator"
     CDS             complement(1348..2205)
                     /standard_name="AmpR"
     regulatory      complement(2206..2336)
                     /note="Geneious type: promoter"
                     /standard_name="AmpR Promoter"
     rep_origin      2413..3001
                     /standard_name="ColE1 (high-copy)"
ORIGIN      
        1 aacacgtctc gtactggacc aaaacgaaaa aaggccgctt tcgcggcctc ttttctggaa
       61 tttggtaccg agtcgacacc ctaccgtatc gctgtggcag gcacaggatc taaccggtcc
      121 tggaccggcg taagttgctg tacagccaaa tcttccgtac taattctaca ggatttgtca
      181 actgcaaacg aatttctagt cggaacggat cacgtgcacc ggggtatgcc gtggttgaat
      241 atcggcacat gaggggctcg tgggacactt ccagaactgt ctggcgtgcg aagtctctgc
      301 taaatgcaaa acagtcagga ctcgttacag ctcgtgtatg ggagctccgg gtaggccgat
      361 cgtcaattgc ggctcggtac caaattttcg aaaaaagacg ctgaaaagcg tcttttttcg
      421 ttttggtccg gagtaatacg actcactata gtactgtcga gtagaccttg ttgttgtgag
      481 aattcttaat tcatgagttg tagggaggga tttaatggtt ttcactttag aagacttcgt
      541 aggtgactgg cgtcaaacag caggttataa tttagaccaa gttttagaac aaggtggtgt
      601 atcaagttta ttccaaaatt taggtgtttc tgttactcca attcaacgta tcgtattaag
      661 tggtgaaaat ggtcttaaaa ttgacatcca tgttattatt ccttatgaag gtctttcagg
      721 tgaccaaatg ggtcaaattg aaaaaatttt taaagtagtt tatcctgtag atgaccatca
      781 ctttaaagta attttacact atggtacttt agtaattgat ggcgttacac ctaatatgat
      841 tgactacttt ggtcgtcctt atgaaggtat tgctgttttt gatggtaaaa aaatcacagt
      901 tacaggtaca ttatggaatg gtaataaaat tattgacgaa cgtttaatca atcctgatgg
      961 ttcattatta ttccgtgtta caattaatgg tgttacaggt tggcgtcttt gtgaacgtat
     1021 ccttgctgct taaataataa ataacggatt gtgtccgtaa tcacacgtgg tgcgtacgat
     1081 aacgcatagt gtttttccct ccacttaaat cgaagggttg tgtcttggat cgcgcgggtc
     1141 aaatgtatat ggttcatata catccgcagg cacgtaataa agcgaggggt tcgaatcccc
     1201 ccgttacccc cggtaggggc ccacgcttac tggagacgag ctgcggccgc gattatcaaa
     1261 aaggatcttc acctagatcc ttttaaatta aaaatgaagt tttaaatcaa tctaaagtat
     1321 atatgagtaa acttggtctg acagttacca atgcttaatc agtgaggcac ctatctcagc
     1381 gatctgtcta tttcgttcat ccatagttgc ctgactcccc gtcgtgtaga taactacgat
     1441 acgggagggc ttaccatctg gccccagtgc tgcaatgata ccgcgggacc cacgctcacc
     1501 ggctccagat ttatcagcaa taaaccagcc agccggaagg gccgagcgca gaagtggtcc
     1561 tgcaacttta tccgcctcca tccagtctat taattgttgc cgggaagcta gagtaagtag
     1621 ttcgccagtt aatagtttgc gcaacgttgt tgccattgct acaggcatcg tggtgtcacg
     1681 ctcgtcgttt ggtatggctt cattcagctc cggttcccaa cgatcaaggc gagttacatg
     1741 atcccccatg ttgtgcaaaa aagcggttag ctccttcggt cctccgatcg ttgtcagaag
     1801 taagttggcc gcagtgttat cactcatggt tatggcagca ctgcataatt ctcttactgt
     1861 catgccatcc gtaagatgct tttctgtgac tggtgagtac tcaaccaagt cattctgaga
     1921 atagtgtatg cggcgaccga gttgctcttg cccggcgtca atacgggata ataccgcgcc
     1981 acatagcaga actttaaaag tgctcatcat tggaaaacgt tcttcggggc gaaaactctc
     2041 aaggatctta ccgctgttga gatccagttc gatgtaaccc actcgtgcac ccaactgatc
     2101 ttcagcatct tttactttca ccagcgtttc tgggtgagca aaaacaggaa ggcaaaatgc
     2161 cgcaaaaaag ggaataaggg cgacacggaa atgttgaata ctcatactct tcctttttca
     2221 atattattga agcatttatc agggttattg tctcatgagc ggatacatat ttgaatgtat
     2281 ttagaaaaat aaacaaatag gggttccgcg cacatttccc cgaaaagtgc cacctgtcat
     2341 gaccaaaatc ccttaacgtg agttttcgtt ccactgagcg tcagaccccg tagaaaagat
     2401 caaaggatct tcttgagatc ctttttttct gcgcgtaatc tgctgcttgc aaacaaaaaa
     2461 accaccgcta ccagcggtgg tttgtttgcc ggatcaagag ctaccaactc tttttccgaa
     2521 ggtaactggc ttcagcagag cgcagatacc aaatactgtt cttctagtgt agccgtagtt
     2581 aggccaccac ttcaagaact ctgtagcacc gcctacatac ctcgctctgc taatcctgtt
     2641 accagtggct gctgccagtg gcgataagtc gtgtcttacc gggttggact caagacgata
     2701 gttaccggat aaggcgcagc ggtcgggctg aacggggggt tcgtgcacac agcccagctt
     2761 ggagcgaacg acctacaccg aactgagata cctacagcgt gagctatgag aaagcgccac
     2821 gcttcccgaa gggagaaagg cggacaggta tccggtaagc ggcagggtcg gaacaggaga
     2881 gcgcacgagg gagcttccag ggggaaacgc ctggtatctt tatagtcctg tcgggtttcg
     2941 ccacctctga cttgagcgtc gatttttgtg atgctcgtca ggggggcgga gcctatggaa
     3001 aaacgccagc aacgcggcct ttttacggtt cctggccttt tgctggcctt ttgctcacat
     3061 gttctttcct gcgttatccc ctgattctgt ggataaccgt gcggccgc
//
LOCUS       pOP22                   3071 bp    DNA     circular SYN 19-JAN-2024
DEFINITION  5'UTR Measurement - RBS BBa_B0034.
ACCESSION   pOP22
VERSION     pOP22.1
KEYWORDS    .
SOURCE      .
ORGANISM    .
FEATURES             Location/Qualifiers
     regulatory      complement(16..72)
                     /note="Geneious type: terminator"
                     /standard_name="L3S2P22"
     misc_feature    16..429
                     /standard_name="5C2LF"
     misc_feature    73..372
                     /standard_name="Spacer002"
     regulatory      373..429
                     /note="Geneious type: terminator"
                     /standard_name="L3S2P56"
     regulatory      434..451
                     /note="Geneious type: promoter"
                     /standard_name="T7 promoter"
     misc_feature    456..476
                     /note="Geneious type: RBS"
                     /standard_name="BBa_B0034"
     CDS             478..996
                     /standard_name="NanoLuc"
     3'UTR           997..1186
                     /standard_name="126kDa 3'UTR TMV"
     regulatory      complement(1214..1310)
                     /note="Geneious type: terminator"
                     /standard_name="AmpR Terminator"
     CDS             complement(1311..2168)
                     /standard_name="AmpR"
     regulatory      complement(2169..2299)
                     /note="Geneious type: promoter"
                     /standard_name="AmpR Promoter"
     rep_origin      2376..2964
                     /standard_name="ColE1 (high-copy)"
ORIGIN      
        1 aacacgtctc gtactggacc aaaacgaaaa aaggccgctt tcgcggcctc ttttctggaa
       61 tttggtaccg agtcgacacc ctaccgtatc gctgtggcag gcacaggatc taaccggtcc
      121 tggaccggcg taagttgctg tacagccaaa tcttccgtac taattctaca ggatttgtca
      181 actgcaaacg aatttctagt cggaacggat cacgtgcacc ggggtatgcc gtggttgaat
      241 atcggcacat gaggggctcg tgggacactt ccagaactgt ctggcgtgcg aagtctctgc
      301 taaatgcaaa acagtcagga ctcgttacag ctcgtgtatg ggagctccgg gtaggccgat
      361 cgtcaattgc ggctcggtac caaattttcg aaaaaagacg ctgaaaagcg tcttttttcg
      421 ttttggtccg gagtaatacg actcactata gtactagaga aagaggagaa ataatcaatg
      481 gttttcactt tagaagactt cgtaggtgac tggcgtcaaa cagcaggtta taatttagac
      541 caagttttag aacaaggtgg tgtatcaagt ttattccaaa atttaggtgt ttctgttact
      601 ccaattcaac gtatcgtatt aagtggtgaa aatggtctta aaattgacat ccatgttatt
      661 attccttatg aaggtctttc aggtgaccaa atgggtcaaa ttgaaaaaat ttttaaagta
      721 gtttatcctg tagatgacca tcactttaaa gtaattttac actatggtac tttagtaatt
      781 gatggcgtta cacctaatat gattgactac tttggtcgtc cttatgaagg tattgctgtt
      841 tttgatggta aaaaaatcac agttacaggt acattatgga atggtaataa aattattgac
      901 gaacgtttaa tcaatcctga tggttcatta ttattccgtg ttacaattaa tggtgttaca
      961 ggttggcgtc tttgtgaacg tatccttgct gcttaaataa taaataacgg attgtgtccg
     1021 taatcacacg tggtgcgtac gataacgcat agtgtttttc cctccactta aatcgaaggg
     1081 ttgtgtcttg gatcgcgcgg gtcaaatgta tatggttcat atacatccgc aggcacgtaa
     1141 taaagcgagg ggttcgaatc cccccgttac ccccggtagg ggcccacgct tactggagac
     1201 gagctgcggc cgcgattatc aaaaaggatc ttcacctaga tccttttaaa ttaaaaatga
     1261 agttttaaat caatctaaag tatatatgag taaacttggt ctgacagtta ccaatgctta
     1321 atcagtgagg cacctatctc agcgatctgt ctatttcgtt catccatagt tgcctgactc
     1381 cccgtcgtgt agataactac gatacgggag ggcttaccat ctggccccag tgctgcaatg
     1441 ataccgcggg acccacgctc accggctcca gatttatcag caataaacca gccagccgga
     1501 agggccgagc gcagaagtgg tcctgcaact ttatccgcct ccatccagtc tattaattgt
     1561 tgccgggaag ctagagtaag tagttcgcca gttaatagtt tgcgcaacgt tgttgccatt
     1621 gctacaggca tcgtggtgtc acgctcgtcg tttggtatgg cttcattcag ctccggttcc
     1681 caacgatcaa ggcgagttac atgatccccc atgttgtgca aaaaagcggt tagctccttc
     1741 ggtcctccga tcgttgtcag aagtaagttg gccgcagtgt tatcactcat ggttatggca
     1801 gcactgcata attctcttac tgtcatgcca tccgtaagat gcttttctgt gactggtgag
     1861 tactcaacca agtcattctg agaatagtgt atgcggcgac cgagttgctc ttgcccggcg
     1921 tcaatacggg ataataccgc gccacatagc agaactttaa aagtgctcat cattggaaaa
     1981 cgttcttcgg ggcgaaaact ctcaaggatc ttaccgctgt tgagatccag ttcgatgtaa
     2041 cccactcgtg cacccaactg atcttcagca tcttttactt tcaccagcgt ttctgggtga
     2101 gcaaaaacag gaaggcaaaa tgccgcaaaa aagggaataa gggcgacacg gaaatgttga
     2161 atactcatac tcttcctttt tcaatattat tgaagcattt atcagggtta ttgtctcatg
     2221 agcggataca tatttgaatg tatttagaaa aataaacaaa taggggttcc gcgcacattt
     2281 ccccgaaaag tgccacctgt catgaccaaa atcccttaac gtgagttttc gttccactga
     2341 gcgtcagacc ccgtagaaaa gatcaaagga tcttcttgag atcctttttt tctgcgcgta
     2401 atctgctgct tgcaaacaaa aaaaccaccg ctaccagcgg tggtttgttt gccggatcaa
     2461 gagctaccaa ctctttttcc gaaggtaact ggcttcagca gagcgcagat accaaatact
     2521 gttcttctag tgtagccgta gttaggccac cacttcaaga actctgtagc accgcctaca
     2581 tacctcgctc tgctaatcct gttaccagtg gctgctgcca gtggcgataa gtcgtgtctt
     2641 accgggttgg actcaagacg atagttaccg gataaggcgc agcggtcggg ctgaacgggg
     2701 ggttcgtgca cacagcccag cttggagcga acgacctaca ccgaactgag atacctacag
     2761 cgtgagctat gagaaagcgc cacgcttccc gaagggagaa aggcggacag gtatccggta
     2821 agcggcaggg tcggaacagg agagcgcacg agggagcttc cagggggaaa cgcctggtat
     2881 ctttatagtc ctgtcgggtt tcgccacctc tgacttgagc gtcgattttt gtgatgctcg
     2941 tcaggggggc ggagcctatg gaaaaacgcc agcaacgcgg cctttttacg gttcctggcc
     3001 ttttgctggc cttttgctca catgttcttt cctgcgttat cccctgattc tgtggataac
     3061 cgtgcggccg c
//
LOCUS       pOP23                   3073 bp    DNA     circular SYN 19-JAN-2024
DEFINITION  5'UTR Measurement - RBS BBa_B0035.
ACCESSION   pOP23
VERSION     pOP23.1
KEYWORDS    .
SOURCE      .
ORGANISM    .
FEATURES             Location/Qualifiers
     regulatory      complement(16..72)
                     /note="Geneious type: terminator"
                     /standard_name="L3S2P22"
     misc_feature    16..429
                     /standard_name="5C2LF"
     misc_feature    73..372
                     /standard_name="Spacer002"
     regulatory      373..429
                     /note="Geneious type: terminator"
                     /standard_name="L3S2P56"
     regulatory      434..451
                     /note="Geneious type: promoter"
                     /standard_name="T7 promoter"
     misc_feature    456..478
                     /note="Geneious type: RBS"
                     /standard_name="BBa_B0035"
     CDS             480..998
                     /standard_name="NanoLuc"
     3'UTR           999..1188
                     /standard_name="126kDa 3'UTR TMV"
     regulatory      complement(1216..1312)
                     /note="Geneious type: terminator"
                     /standard_name="AmpR Terminator"
     CDS             complement(1313..2170)
                     /standard_name="AmpR"
     regulatory      complement(2171..2301)
                     /note="Geneious type: promoter"
                     /standard_name="AmpR Promoter"
     rep_origin      2378..2966
                     /standard_name="ColE1 (high-copy)"
ORIGIN      
        1 aacacgtctc gtactggacc aaaacgaaaa aaggccgctt tcgcggcctc ttttctggaa
       61 tttggtaccg agtcgacacc ctaccgtatc gctgtggcag gcacaggatc taaccggtcc
      121 tggaccggcg taagttgctg tacagccaaa tcttccgtac taattctaca ggatttgtca
      181 actgcaaacg aatttctagt cggaacggat cacgtgcacc ggggtatgcc gtggttgaat
      241 atcggcacat gaggggctcg tgggacactt ccagaactgt ctggcgtgcg aagtctctgc
      301 taaatgcaaa acagtcagga ctcgttacag ctcgtgtatg ggagctccgg gtaggccgat
      361 cgtcaattgc ggctcggtac caaattttcg aaaaaagacg ctgaaaagcg tcttttttcg
      421 ttttggtccg gagtaatacg actcactata gtactagaga ttaaagagga gaataatcaa
      481 tggttttcac tttagaagac ttcgtaggtg actggcgtca aacagcaggt tataatttag
      541 accaagtttt agaacaaggt ggtgtatcaa gtttattcca aaatttaggt gtttctgtta
      601 ctccaattca acgtatcgta ttaagtggtg aaaatggtct taaaattgac atccatgtta
      661 ttattcctta tgaaggtctt tcaggtgacc aaatgggtca aattgaaaaa atttttaaag
      721 tagtttatcc tgtagatgac catcacttta aagtaatttt acactatggt actttagtaa
      781 ttgatggcgt tacacctaat atgattgact actttggtcg tccttatgaa ggtattgctg
      841 tttttgatgg taaaaaaatc acagttacag gtacattatg gaatggtaat aaaattattg
      901 acgaacgttt aatcaatcct gatggttcat tattattccg tgttacaatt aatggtgtta
      961 caggttggcg tctttgtgaa cgtatccttg ctgcttaaat aataaataac ggattgtgtc
     1021 cgtaatcaca cgtggtgcgt acgataacgc atagtgtttt tccctccact taaatcgaag
     1081 ggttgtgtct tggatcgcgc gggtcaaatg tatatggttc atatacatcc gcaggcacgt
     1141 aataaagcga ggggttcgaa tccccccgtt acccccggta ggggcccacg cttactggag
     1201 acgagctgcg gccgcgatta tcaaaaagga tcttcaccta gatcctttta aattaaaaat
     1261 gaagttttaa atcaatctaa agtatatatg agtaaacttg gtctgacagt taccaatgct
     1321 taatcagtga ggcacctatc tcagcgatct gtctatttcg ttcatccata gttgcctgac
     1381 tccccgtcgt gtagataact acgatacggg agggcttacc atctggcccc agtgctgcaa
     1441 tgataccgcg ggacccacgc tcaccggctc cagatttatc agcaataaac cagccagccg
     1501 gaagggccga gcgcagaagt ggtcctgcaa ctttatccgc ctccatccag tctattaatt
     1561 gttgccggga agctagagta agtagttcgc cagttaatag tttgcgcaac gttgttgcca
     1621 ttgctacagg catcgtggtg tcacgctcgt cgtttggtat ggcttcattc agctccggtt
     1681 cccaacgatc aaggcgagtt acatgatccc ccatgttgtg caaaaaagcg gttagctcct
     1741 tcggtcctcc gatcgttgtc agaagtaagt tggccgcagt gttatcactc atggttatgg
     1801 cagcactgca taattctctt actgtcatgc catccgtaag atgcttttct gtgactggtg
     1861 agtactcaac caagtcattc tgagaatagt gtatgcggcg accgagttgc tcttgcccgg
     1921 cgtcaatacg ggataatacc gcgccacata gcagaacttt aaaagtgctc atcattggaa
     1981 aacgttcttc ggggcgaaaa ctctcaagga tcttaccgct gttgagatcc agttcgatgt
     2041 aacccactcg tgcacccaac tgatcttcag catcttttac tttcaccagc gtttctgggt
     2101 gagcaaaaac aggaaggcaa aatgccgcaa aaaagggaat aagggcgaca cggaaatgtt
     2161 gaatactcat actcttcctt tttcaatatt attgaagcat ttatcagggt tattgtctca
     2221 tgagcggata catatttgaa tgtatttaga aaaataaaca aataggggtt ccgcgcacat
     2281 ttccccgaaa agtgccacct gtcatgacca aaatccctta acgtgagttt tcgttccact
     2341 gagcgtcaga ccccgtagaa aagatcaaag gatcttcttg agatcctttt tttctgcgcg
     2401 taatctgctg cttgcaaaca aaaaaaccac cgctaccagc ggtggtttgt ttgccggatc
     2461 aagagctacc aactcttttt ccgaaggtaa ctggcttcag cagagcgcag ataccaaata
     2521 ctgttcttct agtgtagccg tagttaggcc accacttcaa gaactctgta gcaccgccta
     2581 catacctcgc tctgctaatc ctgttaccag tggctgctgc cagtggcgat aagtcgtgtc
     2641 ttaccgggtt ggactcaaga cgatagttac cggataaggc gcagcggtcg ggctgaacgg
     2701 ggggttcgtg cacacagccc agcttggagc gaacgaccta caccgaactg agatacctac
     2761 agcgtgagct atgagaaagc gccacgcttc ccgaagggag aaaggcggac aggtatccgg
     2821 taagcggcag ggtcggaaca ggagagcgca cgagggagct tccaggggga aacgcctggt
     2881 atctttatag tcctgtcggg tttcgccacc tctgacttga gcgtcgattt ttgtgatgct
     2941 cgtcaggggg gcggagccta tggaaaaacg ccagcaacgc ggccttttta cggttcctgg
     3001 ccttttgctg gccttttgct cacatgttct ttcctgcgtt atcccctgat tctgtggata
     3061 accgtgcggc cgc
//
LOCUS       pOP24                   3074 bp    DNA     circular SYN 19-JAN-2024
DEFINITION  5'UTR Measurement - RBS Dummy.
ACCESSION   pOP24
VERSION     pOP24.1
KEYWORDS    .
SOURCE      .
ORGANISM    .
FEATURES             Location/Qualifiers
     regulatory      complement(16..72)
                     /note="Geneious type: terminator"
                     /standard_name="L3S2P22"
     misc_feature    16..429
                     /standard_name="5C2LF"
     misc_feature    73..372
                     /standard_name="Spacer002"
     regulatory      373..429
                     /note="Geneious type: terminator"
                     /standard_name="L3S2P56"
     regulatory      434..451
                     /note="Geneious type: promoter"
                     /standard_name="T7 promoter"
     misc_feature    456..479
                     /note="Geneious type: RBS"
                     /standard_name="RBS Dummy"
     CDS             481..999
                     /standard_name="NanoLuc"
     3'UTR           1000..1189
                     /standard_name="126kDa 3'UTR TMV"
     regulatory      complement(1217..1313)
                     /note="Geneious type: terminator"
                     /standard_name="AmpR Terminator"
     CDS             complement(1314..2171)
                     /standard_name="AmpR"
     regulatory      complement(2172..2302)
                     /note="Geneious type: promoter"
                     /standard_name="AmpR Promoter"
     rep_origin      2379..2967
                     /standard_name="ColE1 (high-copy)"
ORIGIN      
        1 aacacgtctc gtactggacc aaaacgaaaa aaggccgctt tcgcggcctc ttttctggaa
       61 tttggtaccg agtcgacacc ctaccgtatc gctgtggcag gcacaggatc taaccggtcc
      121 tggaccggcg taagttgctg tacagccaaa tcttccgtac taattctaca ggatttgtca
      181 actgcaaacg aatttctagt cggaacggat cacgtgcacc ggggtatgcc gtggttgaat
      241 atcggcacat gaggggctcg tgggacactt ccagaactgt ctggcgtgcg aagtctctgc
      301 taaatgcaaa acagtcagga ctcgttacag ctcgtgtatg ggagctccgg gtaggccgat
      361 cgtcaattgc ggctcggtac caaattttcg aaaaaagacg ctgaaaagcg tcttttttcg
      421 ttttggtccg gagtaatacg actcactata gtactagagt gtcaggatac ccgataatca
      481 atggttttca ctttagaaga cttcgtaggt gactggcgtc aaacagcagg ttataattta
      541 gaccaagttt tagaacaagg tggtgtatca agtttattcc aaaatttagg tgtttctgtt
      601 actccaattc aacgtatcgt attaagtggt gaaaatggtc ttaaaattga catccatgtt
      661 attattcctt atgaaggtct ttcaggtgac caaatgggtc aaattgaaaa aatttttaaa
      721 gtagtttatc ctgtagatga ccatcacttt aaagtaattt tacactatgg tactttagta
      781 attgatggcg ttacacctaa tatgattgac tactttggtc gtccttatga aggtattgct
      841 gtttttgatg gtaaaaaaat cacagttaca ggtacattat ggaatggtaa taaaattatt
      901 gacgaacgtt taatcaatcc tgatggttca ttattattcc gtgttacaat taatggtgtt
      961 acaggttggc gtctttgtga acgtatcctt gctgcttaaa taataaataa cggattgtgt
     1021 ccgtaatcac acgtggtgcg tacgataacg catagtgttt ttccctccac ttaaatcgaa
     1081 gggttgtgtc ttggatcgcg cgggtcaaat gtatatggtt catatacatc cgcaggcacg
     1141 taataaagcg aggggttcga atccccccgt tacccccggt aggggcccac gcttactgga
     1201 gacgagctgc ggccgcgatt atcaaaaagg atcttcacct agatcctttt aaattaaaaa
     1261 tgaagtttta aatcaatcta aagtatatat gagtaaactt ggtctgacag ttaccaatgc
     1321 ttaatcagtg aggcacctat ctcagcgatc tgtctatttc gttcatccat agttgcctga
     1381 ctccccgtcg tgtagataac tacgatacgg gagggcttac catctggccc cagtgctgca
     1441 atgataccgc gggacccacg ctcaccggct ccagatttat cagcaataaa ccagccagcc
     1501 ggaagggccg agcgcagaag tggtcctgca actttatccg cctccatcca gtctattaat
     1561 tgttgccggg aagctagagt aagtagttcg ccagttaata gtttgcgcaa cgttgttgcc
     1621 attgctacag gcatcgtggt gtcacgctcg tcgtttggta tggcttcatt cagctccggt
     1681 tcccaacgat caaggcgagt tacatgatcc cccatgttgt gcaaaaaagc ggttagctcc
     1741 ttcggtcctc cgatcgttgt cagaagtaag ttggccgcag tgttatcact catggttatg
     1801 gcagcactgc ataattctct tactgtcatg ccatccgtaa gatgcttttc tgtgactggt
     1861 gagtactcaa ccaagtcatt ctgagaatag tgtatgcggc gaccgagttg ctcttgcccg
     1921 gcgtcaatac gggataatac cgcgccacat agcagaactt taaaagtgct catcattgga
     1981 aaacgttctt cggggcgaaa actctcaagg atcttaccgc tgttgagatc cagttcgatg
     2041 taacccactc gtgcacccaa ctgatcttca gcatctttta ctttcaccag cgtttctggg
     2101 tgagcaaaaa caggaaggca aaatgccgca aaaaagggaa taagggcgac acggaaatgt
     2161 tgaatactca tactcttcct ttttcaatat tattgaagca tttatcaggg ttattgtctc
     2221 atgagcggat acatatttga atgtatttag aaaaataaac aaataggggt tccgcgcaca
     2281 tttccccgaa aagtgccacc tgtcatgacc aaaatccctt aacgtgagtt ttcgttccac
     2341 tgagcgtcag accccgtaga aaagatcaaa ggatcttctt gagatccttt ttttctgcgc
     2401 gtaatctgct gcttgcaaac aaaaaaacca ccgctaccag cggtggtttg tttgccggat
     2461 caagagctac caactctttt tccgaaggta actggcttca gcagagcgca gataccaaat
     2521 actgttcttc tagtgtagcc gtagttaggc caccacttca agaactctgt agcaccgcct
     2581 acatacctcg ctctgctaat cctgttacca gtggctgctg ccagtggcga taagtcgtgt
     2641 cttaccgggt tggactcaag acgatagtta ccggataagg cgcagcggtc gggctgaacg
     2701 gggggttcgt gcacacagcc cagcttggag cgaacgacct acaccgaact gagataccta
     2761 cagcgtgagc tatgagaaag cgccacgctt cccgaaggga gaaaggcgga caggtatccg
     2821 gtaagcggca gggtcggaac aggagagcgc acgagggagc ttccaggggg aaacgcctgg
     2881 tatctttata gtcctgtcgg gtttcgccac ctctgacttg agcgtcgatt tttgtgatgc
     2941 tcgtcagggg ggcggagcct atggaaaaac gccagcaacg cggccttttt acggttcctg
     3001 gccttttgct ggccttttgc tcacatgttc tttcctgcgt tatcccctga ttctgtggat
     3061 aaccgtgcgg ccgc
//
LOCUS       pOP25                   3106 bp    DNA     circular SYN 19-JAN-2024
DEFINITION  5'UTR Measurement - Synthetic RBS.
ACCESSION   pOP25
VERSION     pOP25.1
KEYWORDS    .
SOURCE      .
ORGANISM    .
FEATURES             Location/Qualifiers
     misc_feature    16..429
                     /standard_name="5C2LF"
     regulatory      complement(16..72)
                     /note="Geneious type: terminator"
                     /standard_name="L3S2P22"
     misc_feature    73..372
                     /standard_name="Spacer002"
     regulatory      373..429
                     /note="Geneious type: terminator"
                     /standard_name="L3S2P56"
     regulatory      434..451
                     /note="Geneious type: promoter"
                     /standard_name="T7 promoter"
     5'UTR           456..511
                     /standard_name="Synthetic RBS"
     CDS             513..1031
                     /standard_name="NanoLuc"
     3'UTR           1032..1221
                     /standard_name="126kDa 3'UTR TMV"
     regulatory      complement(1249..1345)
                     /note="Geneious type: terminator"
                     /standard_name="AmpR Terminator"
     CDS             complement(1346..2203)
                     /standard_name="AmpR"
     regulatory      complement(2204..2334)
                     /note="Geneious type: promoter"
                     /standard_name="AmpR Promoter"
     rep_origin      2411..2999
                     /standard_name="ColE1 (high-copy)"
ORIGIN      
        1 aacacgtctc gtactggacc aaaacgaaaa aaggccgctt tcgcggcctc ttttctggaa
       61 tttggtaccg agtcgacacc ctaccgtatc gctgtggcag gcacaggatc taaccggtcc
      121 tggaccggcg taagttgctg tacagccaaa tcttccgtac taattctaca ggatttgtca
      181 actgcaaacg aatttctagt cggaacggat cacgtgcacc ggggtatgcc gtggttgaat
      241 atcggcacat gaggggctcg tgggacactt ccagaactgt ctggcgtgcg aagtctctgc
      301 taaatgcaaa acagtcagga ctcgttacag ctcgtgtatg ggagctccgg gtaggccgat
      361 cgtcaattgc ggctcggtac caaattttcg aaaaaagacg ctgaaaagcg tcttttttcg
      421 ttttggtccg gagtaatacg actcactata gtactaaatt cgatagagat gaaattggag
      481 ctctagagaa ttcagttgta gggagggatc caatggtttt cactttagaa gacttcgtag
      541 gtgactggcg tcaaacagca ggttataatt tagaccaagt tttagaacaa ggtggtgtat
      601 caagtttatt ccaaaattta ggtgtttctg ttactccaat tcaacgtatc gtattaagtg
      661 gtgaaaatgg tcttaaaatt gacatccatg ttattattcc ttatgaaggt ctttcaggtg
      721 accaaatggg tcaaattgaa aaaattttta aagtagttta tcctgtagat gaccatcact
      781 ttaaagtaat tttacactat ggtactttag taattgatgg cgttacacct aatatgattg
      841 actactttgg tcgtccttat gaaggtattg ctgtttttga tggtaaaaaa atcacagtta
      901 caggtacatt atggaatggt aataaaatta ttgacgaacg tttaatcaat cctgatggtt
      961 cattattatt ccgtgttaca attaatggtg ttacaggttg gcgtctttgt gaacgtatcc
     1021 ttgctgctta aataataaat aacggattgt gtccgtaatc acacgtggtg cgtacgataa
     1081 cgcatagtgt ttttccctcc acttaaatcg aagggttgtg tcttggatcg cgcgggtcaa
     1141 atgtatatgg ttcatataca tccgcaggca cgtaataaag cgaggggttc gaatcccccc
     1201 gttacccccg gtaggggccc acgcttactg gagacgagct gcggccgcga ttatcaaaaa
     1261 ggatcttcac ctagatcctt ttaaattaaa aatgaagttt taaatcaatc taaagtatat
     1321 atgagtaaac ttggtctgac agttaccaat gcttaatcag tgaggcacct atctcagcga
     1381 tctgtctatt tcgttcatcc atagttgcct gactccccgt cgtgtagata actacgatac
     1441 gggagggctt accatctggc cccagtgctg caatgatacc gcgggaccca cgctcaccgg
     1501 ctccagattt atcagcaata aaccagccag ccggaagggc cgagcgcaga agtggtcctg
     1561 caactttatc cgcctccatc cagtctatta attgttgccg ggaagctaga gtaagtagtt
     1621 cgccagttaa tagtttgcgc aacgttgttg ccattgctac aggcatcgtg gtgtcacgct
     1681 cgtcgtttgg tatggcttca ttcagctccg gttcccaacg atcaaggcga gttacatgat
     1741 cccccatgtt gtgcaaaaaa gcggttagct ccttcggtcc tccgatcgtt gtcagaagta
     1801 agttggccgc agtgttatca ctcatggtta tggcagcact gcataattct cttactgtca
     1861 tgccatccgt aagatgcttt tctgtgactg gtgagtactc aaccaagtca ttctgagaat
     1921 agtgtatgcg gcgaccgagt tgctcttgcc cggcgtcaat acgggataat accgcgccac
     1981 atagcagaac tttaaaagtg ctcatcattg gaaaacgttc ttcggggcga aaactctcaa
     2041 ggatcttacc gctgttgaga tccagttcga tgtaacccac tcgtgcaccc aactgatctt
     2101 cagcatcttt tactttcacc agcgtttctg ggtgagcaaa aacaggaagg caaaatgccg
     2161 caaaaaaggg aataagggcg acacggaaat gttgaatact catactcttc ctttttcaat
     2221 attattgaag catttatcag ggttattgtc tcatgagcgg atacatattt gaatgtattt
     2281 agaaaaataa acaaataggg gttccgcgca catttccccg aaaagtgcca cctgtcatga
     2341 ccaaaatccc ttaacgtgag ttttcgttcc actgagcgtc agaccccgta gaaaagatca
     2401 aaggatcttc ttgagatcct ttttttctgc gcgtaatctg ctgcttgcaa acaaaaaaac
     2461 caccgctacc agcggtggtt tgtttgccgg atcaagagct accaactctt tttccgaagg
     2521 taactggctt cagcagagcg cagataccaa atactgttct tctagtgtag ccgtagttag
     2581 gccaccactt caagaactct gtagcaccgc ctacatacct cgctctgcta atcctgttac
     2641 cagtggctgc tgccagtggc gataagtcgt gtcttaccgg gttggactca agacgatagt
     2701 taccggataa ggcgcagcgg tcgggctgaa cggggggttc gtgcacacag cccagcttgg
     2761 agcgaacgac ctacaccgaa ctgagatacc tacagcgtga gctatgagaa agcgccacgc
     2821 ttcccgaagg gagaaaggcg gacaggtatc cggtaagcgg cagggtcgga acaggagagc
     2881 gcacgaggga gcttccaggg ggaaacgcct ggtatcttta tagtcctgtc gggtttcgcc
     2941 acctctgact tgagcgtcga tttttgtgat gctcgtcagg ggggcggagc ctatggaaaa
     3001 acgccagcaa cgcggccttt ttacggttcc tggccttttg ctggcctttt gctcacatgt
     3061 tctttcctgc gttatcccct gattctgtgg ataaccgtgc ggccgc
//
LOCUS       pOP26                   3051 bp    DNA     circular SYN 19-JAN-2024
DEFINITION  3'UTR Measurement - Brome Mosaic Virus 3'UTR.
ACCESSION   pOP26
VERSION     pOP26.1
KEYWORDS    .
SOURCE      .
ORGANISM    Brome Mosaic Virus
FEATURES             Location/Qualifiers
     regulatory      complement(16..72)
                     /note="Geneious type: terminator"
                     /standard_name="L3S2P22"
     misc_feature    16..429
                     /standard_name="5C2LF"
     misc_feature    73..372
                     /standard_name="Spacer002"
     regulatory      373..429
                     /note="Geneious type: terminator"
                     /standard_name="L3S2P56"
     regulatory      434..451
                     /note="Geneious type: promoter"
                     /standard_name="T7 promoter"
     5'UTR           456..515
                     /standard_name="gene10 5'UTR T7"
     CDS             517..1035
                     /standard_name="NanoLuc"
     3'UTR           1036..1166
                     /standard_name="tRNA like structure 3'UTR BMV"
     regulatory      complement(1194..1290)
                     /note="Geneious type: terminator"
                     /standard_name="AmpR Terminator"
     CDS             complement(1291..2148)
                     /standard_name="AmpR"
     regulatory      complement(2149..2279)
                     /note="Geneious type: promoter"
                     /standard_name="AmpR Promoter"
     rep_origin      2356..2944
                     /standard_name="ColE1 (high-copy)"
ORIGIN      
        1 aacacgtctc gtactggacc aaaacgaaaa aaggccgctt tcgcggcctc ttttctggaa
       61 tttggtaccg agtcgacacc ctaccgtatc gctgtggcag gcacaggatc taaccggtcc
      121 tggaccggcg taagttgctg tacagccaaa tcttccgtac taattctaca ggatttgtca
      181 actgcaaacg aatttctagt cggaacggat cacgtgcacc ggggtatgcc gtggttgaat
      241 atcggcacat gaggggctcg tgggacactt ccagaactgt ctggcgtgcg aagtctctgc
      301 taaatgcaaa acagtcagga ctcgttacag ctcgtgtatg ggagctccgg gtaggccgat
      361 cgtcaattgc ggctcggtac caaattttcg aaaaaagacg ctgaaaagcg tcttttttcg
      421 ttttggtccg gagtaatacg actcactata gtactagacc acaacggttt ccctctagaa
      481 ataattttgt ttaactttaa gaaggagata tacataatgg ttttcacttt agaagacttc
      541 gtaggtgact ggcgtcaaac agcaggttat aatttagacc aagttttaga acaaggtggt
      601 gtatcaagtt tattccaaaa tttaggtgtt tctgttactc caattcaacg tatcgtatta
      661 agtggtgaaa atggtcttaa aattgacatc catgttatta ttccttatga aggtctttca
      721 ggtgaccaaa tgggtcaaat tgaaaaaatt tttaaagtag tttatcctgt agatgaccat
      781 cactttaaag taattttaca ctatggtact ttagtaattg atggcgttac acctaatatg
      841 attgactact ttggtcgtcc ttatgaaggt attgctgttt ttgatggtaa aaaaatcaca
      901 gttacaggta cattatggaa tggtaataaa attattgacg aacgtttaat caatcctgat
      961 ggttcattat tattccgtgt tacaattaat ggtgttacag gttggcgtct ttgtgaacgt
     1021 atccttgctg cttaaggtgc ctttgagagt ctacttttgc tctcttcgga agaaccctta
     1081 ggggttcgtg catgggcttg catagcaagt ctagatgcgg gtaccgtaca gtgttgaaaa
     1141 acactgtaaa tctctaaaag aaaccacgct tactggagac gagctgcggc cgcgattatc
     1201 aaaaaggatc ttcacctaga tccttttaaa ttaaaaatga agttttaaat caatctaaag
     1261 tatatatgag taaacttggt ctgacagtta ccaatgctta atcagtgagg cacctatctc
     1321 agcgatctgt ctatttcgtt catccatagt tgcctgactc cccgtcgtgt agataactac
     1381 gatacgggag ggcttaccat ctggccccag tgctgcaatg ataccgcggg acccacgctc
     1441 accggctcca gatttatcag caataaacca gccagccgga agggccgagc gcagaagtgg
     1501 tcctgcaact ttatccgcct ccatccagtc tattaattgt tgccgggaag ctagagtaag
     1561 tagttcgcca gttaatagtt tgcgcaacgt tgttgccatt gctacaggca tcgtggtgtc
     1621 acgctcgtcg tttggtatgg cttcattcag ctccggttcc caacgatcaa ggcgagttac
     1681 atgatccccc atgttgtgca aaaaagcggt tagctccttc ggtcctccga tcgttgtcag
     1741 aagtaagttg gccgcagtgt tatcactcat ggttatggca gcactgcata attctcttac
     1801 tgtcatgcca tccgtaagat gcttttctgt gactggtgag tactcaacca agtcattctg
     1861 agaatagtgt atgcggcgac cgagttgctc ttgcccggcg tcaatacggg ataataccgc
     1921 gccacatagc agaactttaa aagtgctcat cattggaaaa cgttcttcgg ggcgaaaact
     1981 ctcaaggatc ttaccgctgt tgagatccag ttcgatgtaa cccactcgtg cacccaactg
     2041 atcttcagca tcttttactt tcaccagcgt ttctgggtga gcaaaaacag gaaggcaaaa
     2101 tgccgcaaaa aagggaataa gggcgacacg gaaatgttga atactcatac tcttcctttt
     2161 tcaatattat tgaagcattt atcagggtta ttgtctcatg agcggataca tatttgaatg
     2221 tatttagaaa aataaacaaa taggggttcc gcgcacattt ccccgaaaag tgccacctgt
     2281 catgaccaaa atcccttaac gtgagttttc gttccactga gcgtcagacc ccgtagaaaa
     2341 gatcaaagga tcttcttgag atcctttttt tctgcgcgta atctgctgct tgcaaacaaa
     2401 aaaaccaccg ctaccagcgg tggtttgttt gccggatcaa gagctaccaa ctctttttcc
     2461 gaaggtaact ggcttcagca gagcgcagat accaaatact gttcttctag tgtagccgta
     2521 gttaggccac cacttcaaga actctgtagc accgcctaca tacctcgctc tgctaatcct
     2581 gttaccagtg gctgctgcca gtggcgataa gtcgtgtctt accgggttgg actcaagacg
     2641 atagttaccg gataaggcgc agcggtcggg ctgaacgggg ggttcgtgca cacagcccag
     2701 cttggagcga acgacctaca ccgaactgag atacctacag cgtgagctat gagaaagcgc
     2761 cacgcttccc gaagggagaa aggcggacag gtatccggta agcggcaggg tcggaacagg
     2821 agagcgcacg agggagcttc cagggggaaa cgcctggtat ctttatagtc ctgtcgggtt
     2881 tcgccacctc tgacttgagc gtcgattttt gtgatgctcg tcaggggggc ggagcctatg
     2941 gaaaaacgcc agcaacgcgg cctttttacg gttcctggcc ttttgctggc cttttgctca
     3001 catgttcttt cctgcgttat cccctgattc tgtggataac cgtgcggccg c
//
LOCUS       pOP27                   3105 bp    DNA     circular SYN 19-JAN-2024
DEFINITION  3'UTR Measurement - petD 3'UTR Nicotiana tabacum.
ACCESSION   pOP27
VERSION     pOP27.1
KEYWORDS    .
SOURCE      . 
ORGANISM    Nicotiana tabacum
FEATURES             Location/Qualifiers
     regulatory      complement(16..72)
                     /note="Geneious type: terminator"
                     /standard_name="L3S2P22"
     misc_feature    16..429
                     /standard_name="5C2LF"
     misc_feature    73..372
                     /standard_name="Spacer002"
     regulatory      373..429
                     /note="Geneious type: terminator"
                     /standard_name="L3S2P56"
     regulatory      434..451
                     /note="Geneious type: promoter"
                     /standard_name="T7 promoter"
     5'UTR           456..515
                     /standard_name="gene10 5'UTR T7"
     CDS             517..1035
                     /standard_name="NanoLuc"
     3'UTR           1036..1220
                     /standard_name="petD 3'UTR Nt"
     regulatory      complement(1248..1344)
                     /note="Geneious type: terminator"
                     /standard_name="AmpR Terminator"
     CDS             complement(1345..2202)
                     /standard_name="AmpR"
     regulatory      complement(2203..2333)
                     /note="Geneious type: promoter"
                     /standard_name="AmpR Promoter"
     rep_origin      2410..2998
                     /standard_name="ColE1 (high-copy)"
ORIGIN      
        1 aacacgtctc gtactggacc aaaacgaaaa aaggccgctt tcgcggcctc ttttctggaa
       61 tttggtaccg agtcgacacc ctaccgtatc gctgtggcag gcacaggatc taaccggtcc
      121 tggaccggcg taagttgctg tacagccaaa tcttccgtac taattctaca ggatttgtca
      181 actgcaaacg aatttctagt cggaacggat cacgtgcacc ggggtatgcc gtggttgaat
      241 atcggcacat gaggggctcg tgggacactt ccagaactgt ctggcgtgcg aagtctctgc
      301 taaatgcaaa acagtcagga ctcgttacag ctcgtgtatg ggagctccgg gtaggccgat
      361 cgtcaattgc ggctcggtac caaattttcg aaaaaagacg ctgaaaagcg tcttttttcg
      421 ttttggtccg gagtaatacg actcactata gtactagacc acaacggttt ccctctagaa
      481 ataattttgt ttaactttaa gaaggagata tacataatgg ttttcacttt agaagacttc
      541 gtaggtgact ggcgtcaaac agcaggttat aatttagacc aagttttaga acaaggtggt
      601 gtatcaagtt tattccaaaa tttaggtgtt tctgttactc caattcaacg tatcgtatta
      661 agtggtgaaa atggtcttaa aattgacatc catgttatta ttccttatga aggtctttca
      721 ggtgaccaaa tgggtcaaat tgaaaaaatt tttaaagtag tttatcctgt agatgaccat
      781 cactttaaag taattttaca ctatggtact ttagtaattg atggcgttac acctaatatg
      841 attgactact ttggtcgtcc ttatgaaggt attgctgttt ttgatggtaa aaaaatcaca
      901 gttacaggta cattatggaa tggtaataaa attattgacg aacgtttaat caatcctgat
      961 ggttcattat tattccgtgt tacaattaat ggtgttacag gttggcgtct ttgtgaacgt
     1021 atccttgctg cttaaatttt taaagattca attgtgaaat aacacgacat gtgtatctag
     1081 ggaatagttt cttcaaagcg aattctccct agatacatct attcaattta attctgaatt
     1141 tattttgaat atatgatata ttaatatatt aattgtgcta aagagtttca atctattttc
     1201 actaagtaag tccaatagat cgcttactgg agacgagctg cggccgcgat tatcaaaaag
     1261 gatcttcacc tagatccttt taaattaaaa atgaagtttt aaatcaatct aaagtatata
     1321 tgagtaaact tggtctgaca gttaccaatg cttaatcagt gaggcaccta tctcagcgat
     1381 ctgtctattt cgttcatcca tagttgcctg actccccgtc gtgtagataa ctacgatacg
     1441 ggagggctta ccatctggcc ccagtgctgc aatgataccg cgggacccac gctcaccggc
     1501 tccagattta tcagcaataa accagccagc cggaagggcc gagcgcagaa gtggtcctgc
     1561 aactttatcc gcctccatcc agtctattaa ttgttgccgg gaagctagag taagtagttc
     1621 gccagttaat agtttgcgca acgttgttgc cattgctaca ggcatcgtgg tgtcacgctc
     1681 gtcgtttggt atggcttcat tcagctccgg ttcccaacga tcaaggcgag ttacatgatc
     1741 ccccatgttg tgcaaaaaag cggttagctc cttcggtcct ccgatcgttg tcagaagtaa
     1801 gttggccgca gtgttatcac tcatggttat ggcagcactg cataattctc ttactgtcat
     1861 gccatccgta agatgctttt ctgtgactgg tgagtactca accaagtcat tctgagaata
     1921 gtgtatgcgg cgaccgagtt gctcttgccc ggcgtcaata cgggataata ccgcgccaca
     1981 tagcagaact ttaaaagtgc tcatcattgg aaaacgttct tcggggcgaa aactctcaag
     2041 gatcttaccg ctgttgagat ccagttcgat gtaacccact cgtgcaccca actgatcttc
     2101 agcatctttt actttcacca gcgtttctgg gtgagcaaaa acaggaaggc aaaatgccgc
     2161 aaaaaaggga ataagggcga cacggaaatg ttgaatactc atactcttcc tttttcaata
     2221 ttattgaagc atttatcagg gttattgtct catgagcgga tacatatttg aatgtattta
     2281 gaaaaataaa caaatagggg ttccgcgcac atttccccga aaagtgccac ctgtcatgac
     2341 caaaatccct taacgtgagt tttcgttcca ctgagcgtca gaccccgtag aaaagatcaa
     2401 aggatcttct tgagatcctt tttttctgcg cgtaatctgc tgcttgcaaa caaaaaaacc
     2461 accgctacca gcggtggttt gtttgccgga tcaagagcta ccaactcttt ttccgaaggt
     2521 aactggcttc agcagagcgc agataccaaa tactgttctt ctagtgtagc cgtagttagg
     2581 ccaccacttc aagaactctg tagcaccgcc tacatacctc gctctgctaa tcctgttacc
     2641 agtggctgct gccagtggcg ataagtcgtg tcttaccggg ttggactcaa gacgatagtt
     2701 accggataag gcgcagcggt cgggctgaac ggggggttcg tgcacacagc ccagcttgga
     2761 gcgaacgacc tacaccgaac tgagatacct acagcgtgag ctatgagaaa gcgccacgct
     2821 tcccgaaggg agaaaggcgg acaggtatcc ggtaagcggc agggtcggaa caggagagcg
     2881 cacgagggag cttccagggg gaaacgcctg gtatctttat agtcctgtcg ggtttcgcca
     2941 cctctgactt gagcgtcgat ttttgtgatg ctcgtcaggg gggcggagcc tatggaaaaa
     3001 cgccagcaac gcggcctttt tacggttcct ggccttttgc tggccttttg ctcacatgtt
     3061 ctttcctgcg ttatcccctg attctgtgga taaccgtgcg gccgc
//
LOCUS       pOP28                   3107 bp    DNA     circular SYN 19-JAN-2024
DEFINITION  3'UTR Measurement - rpoA 3'UTR Nicotiana tabacum.
ACCESSION   pOP28
VERSION     pOP28.1
KEYWORDS    .
SOURCE      .
ORGANISM    Nicotiana tabacum
FEATURES             Location/Qualifiers
     regulatory      complement(16..72)
                     /note="Geneious type: terminator"
                     /standard_name="L3S2P22"
     misc_feature    16..429
                     /standard_name="5C2LF"
     misc_feature    73..372
                     /standard_name="Spacer002"
     regulatory      373..429
                     /note="Geneious type: terminator"
                     /standard_name="L3S2P56"
     regulatory      434..451
                     /note="Geneious type: promoter"
                     /standard_name="T7 promoter"
     5'UTR           456..515
                     /standard_name="gene10 5'UTR T7"
     CDS             517..1035
                     /standard_name="NanoLuc"
     3'UTR           1036..1222
                     /standard_name="rpoA 3'UTR Nt"
     regulatory      complement(1250..1346)
                     /note="Geneious type: terminator"
                     /standard_name="AmpR Terminator"
     CDS             complement(1347..2204)
                     /standard_name="AmpR"
     regulatory      complement(2205..2335)
                     /note="Geneious type: promoter"
                     /standard_name="AmpR Promoter"
     rep_origin      2412..3000
                     /standard_name="ColE1 (high-copy)"
ORIGIN      
        1 aacacgtctc gtactggacc aaaacgaaaa aaggccgctt tcgcggcctc ttttctggaa
       61 tttggtaccg agtcgacacc ctaccgtatc gctgtggcag gcacaggatc taaccggtcc
      121 tggaccggcg taagttgctg tacagccaaa tcttccgtac taattctaca ggatttgtca
      181 actgcaaacg aatttctagt cggaacggat cacgtgcacc ggggtatgcc gtggttgaat
      241 atcggcacat gaggggctcg tgggacactt ccagaactgt ctggcgtgcg aagtctctgc
      301 taaatgcaaa acagtcagga ctcgttacag ctcgtgtatg ggagctccgg gtaggccgat
      361 cgtcaattgc ggctcggtac caaattttcg aaaaaagacg ctgaaaagcg tcttttttcg
      421 ttttggtccg gagtaatacg actcactata gtactagacc acaacggttt ccctctagaa
      481 ataattttgt ttaactttaa gaaggagata tacataatgg ttttcacttt agaagacttc
      541 gtaggtgact ggcgtcaaac agcaggttat aatttagacc aagttttaga acaaggtggt
      601 gtatcaagtt tattccaaaa tttaggtgtt tctgttactc caattcaacg tatcgtatta
      661 agtggtgaaa atggtcttaa aattgacatc catgttatta ttccttatga aggtctttca
      721 ggtgaccaaa tgggtcaaat tgaaaaaatt tttaaagtag tttatcctgt agatgaccat
      781 cactttaaag taattttaca ctatggtact ttagtaattg atggcgttac acctaatatg
      841 attgactact ttggtcgtcc ttatgaaggt attgctgttt ttgatggtaa aaaaatcaca
      901 gttacaggta cattatggaa tggtaataaa attattgacg aacgtttaat caatcctgat
      961 ggttcattat tattccgtgt tacaattaat ggtgttacag gttggcgtct ttgtgaacgt
     1021 atccttgctg cttaaatcta ttggacttac ttagtgaaaa tagattgaaa ctctttagca
     1081 caattaatat attaatatat catatattca aaataaattc agaattaaat tgaatagatg
     1141 tatctaggga gaattcgctt tgaagaaact attccctaga tacacatgtc gtgttatttc
     1201 acaattgaat caatttaaaa atcgcttact ggagacgagc tgcggccgcg attatcaaaa
     1261 aggatcttca cctagatcct tttaaattaa aaatgaagtt ttaaatcaat ctaaagtata
     1321 tatgagtaaa cttggtctga cagttaccaa tgcttaatca gtgaggcacc tatctcagcg
     1381 atctgtctat ttcgttcatc catagttgcc tgactccccg tcgtgtagat aactacgata
     1441 cgggagggct taccatctgg ccccagtgct gcaatgatac cgcgggaccc acgctcaccg
     1501 gctccagatt tatcagcaat aaaccagcca gccggaaggg ccgagcgcag aagtggtcct
     1561 gcaactttat ccgcctccat ccagtctatt aattgttgcc gggaagctag agtaagtagt
     1621 tcgccagtta atagtttgcg caacgttgtt gccattgcta caggcatcgt ggtgtcacgc
     1681 tcgtcgtttg gtatggcttc attcagctcc ggttcccaac gatcaaggcg agttacatga
     1741 tcccccatgt tgtgcaaaaa agcggttagc tccttcggtc ctccgatcgt tgtcagaagt
     1801 aagttggccg cagtgttatc actcatggtt atggcagcac tgcataattc tcttactgtc
     1861 atgccatccg taagatgctt ttctgtgact ggtgagtact caaccaagtc attctgagaa
     1921 tagtgtatgc ggcgaccgag ttgctcttgc ccggcgtcaa tacgggataa taccgcgcca
     1981 catagcagaa ctttaaaagt gctcatcatt ggaaaacgtt cttcggggcg aaaactctca
     2041 aggatcttac cgctgttgag atccagttcg atgtaaccca ctcgtgcacc caactgatct
     2101 tcagcatctt ttactttcac cagcgtttct gggtgagcaa aaacaggaag gcaaaatgcc
     2161 gcaaaaaagg gaataagggc gacacggaaa tgttgaatac tcatactctt cctttttcaa
     2221 tattattgaa gcatttatca gggttattgt ctcatgagcg gatacatatt tgaatgtatt
     2281 tagaaaaata aacaaatagg ggttccgcgc acatttcccc gaaaagtgcc acctgtcatg
     2341 accaaaatcc cttaacgtga gttttcgttc cactgagcgt cagaccccgt agaaaagatc
     2401 aaaggatctt cttgagatcc tttttttctg cgcgtaatct gctgcttgca aacaaaaaaa
     2461 ccaccgctac cagcggtggt ttgtttgccg gatcaagagc taccaactct ttttccgaag
     2521 gtaactggct tcagcagagc gcagatacca aatactgttc ttctagtgta gccgtagtta
     2581 ggccaccact tcaagaactc tgtagcaccg cctacatacc tcgctctgct aatcctgtta
     2641 ccagtggctg ctgccagtgg cgataagtcg tgtcttaccg ggttggactc aagacgatag
     2701 ttaccggata aggcgcagcg gtcgggctga acggggggtt cgtgcacaca gcccagcttg
     2761 gagcgaacga cctacaccga actgagatac ctacagcgtg agctatgaga aagcgccacg
     2821 cttcccgaag ggagaaaggc ggacaggtat ccggtaagcg gcagggtcgg aacaggagag
     2881 cgcacgaggg agcttccagg gggaaacgcc tggtatcttt atagtcctgt cgggtttcgc
     2941 cacctctgac ttgagcgtcg atttttgtga tgctcgtcag gggggcggag cctatggaaa
     3001 aacgccagca acgcggcctt tttacggttc ctggcctttt gctggccttt tgctcacatg
     3061 ttctttcctg cgttatcccc tgattctgtg gataaccgtg cggccgc
//
LOCUS       pOP29                   3017 bp    DNA     circular SYN 19-JAN-2024
DEFINITION  3'UTR Measurement - psaC 3'UTR Nicotiana tabacum.
ACCESSION   pOP29
VERSION     pOP29.1
KEYWORDS    .
SOURCE      .
ORGANISM    Nicotiana tabacum
FEATURES             Location/Qualifiers
     regulatory      complement(16..72)
                     /note="Geneious type: terminator"
                     /standard_name="L3S2P22"
     misc_feature    16..429
                     /standard_name="5C2LF"
     misc_feature    73..372
                     /standard_name="Spacer002"
     regulatory      373..429
                     /note="Geneious type: terminator"
                     /standard_name="L3S2P56"
     regulatory      434..451
                     /note="Geneious type: promoter"
                     /standard_name="T7 promoter"
     5'UTR           456..515
                     /standard_name="gene10 5'UTR T7"
     CDS             517..1035
                     /standard_name="NanoLuc"
     3'UTR           1034..1132
                     /standard_name="psaC 3'UTR Tobacco"
     regulatory      complement(1160..1256)
                     /note="Geneious type: terminator"
                     /standard_name="AmpR Terminator"
     CDS             complement(1257..2114)
                     /standard_name="AmpR"
     regulatory      complement(2115..2245)
                     /note="Geneious type: promoter"
                     /standard_name="AmpR Promoter"
     rep_origin      2322..2910
                     /standard_name="ColE1 (high-copy)"
ORIGIN      
        1 aacacgtctc gtactggacc aaaacgaaaa aaggccgctt tcgcggcctc ttttctggaa
       61 tttggtaccg agtcgacacc ctaccgtatc gctgtggcag gcacaggatc taaccggtcc
      121 tggaccggcg taagttgctg tacagccaaa tcttccgtac taattctaca ggatttgtca
      181 actgcaaacg aatttctagt cggaacggat cacgtgcacc ggggtatgcc gtggttgaat
      241 atcggcacat gaggggctcg tgggacactt ccagaactgt ctggcgtgcg aagtctctgc
      301 taaatgcaaa acagtcagga ctcgttacag ctcgtgtatg ggagctccgg gtaggccgat
      361 cgtcaattgc ggctcggtac caaattttcg aaaaaagacg ctgaaaagcg tcttttttcg
      421 ttttggtccg gagtaatacg actcactata gtactagacc acaacggttt ccctctagaa
      481 ataattttgt ttaactttaa gaaggagata tacataatgg ttttcacttt agaagacttc
      541 gtaggtgact ggcgtcaaac agcaggttat aatttagacc aagttttaga acaaggtggt
      601 gtatcaagtt tattccaaaa tttaggtgtt tctgttactc caattcaacg tatcgtatta
      661 agtggtgaaa atggtcttaa aattgacatc catgttatta ttccttatga aggtctttca
      721 ggtgaccaaa tgggtcaaat tgaaaaaatt tttaaagtag tttatcctgt agatgaccat
      781 cactttaaag taattttaca ctatggtact ttagtaattg atggcgttac acctaatatg
      841 attgactact ttggtcgtcc ttatgaaggt attgctgttt ttgatggtaa aaaaatcaca
      901 gttacaggta cattatggaa tggtaataaa attattgacg aacgtttaat caatcctgat
      961 ggttcattat tattccgtgt tacaattaat ggtgttacag gttggcgtct ttgtgaacgt
     1021 atccttgctg cttaatgata cgttcgagaa aactctactt gaatccattt aatttttttt
     1081 accgacaaac ctgtgctcga aaatcacaat attttgagca cgggttttta tgcgcttact
     1141 ggagacgagc tgcggccgcg attatcaaaa aggatcttca cctagatcct tttaaattaa
     1201 aaatgaagtt ttaaatcaat ctaaagtata tatgagtaaa cttggtctga cagttaccaa
     1261 tgcttaatca gtgaggcacc tatctcagcg atctgtctat ttcgttcatc catagttgcc
     1321 tgactccccg tcgtgtagat aactacgata cgggagggct taccatctgg ccccagtgct
     1381 gcaatgatac cgcgggaccc acgctcaccg gctccagatt tatcagcaat aaaccagcca
     1441 gccggaaggg ccgagcgcag aagtggtcct gcaactttat ccgcctccat ccagtctatt
     1501 aattgttgcc gggaagctag agtaagtagt tcgccagtta atagtttgcg caacgttgtt
     1561 gccattgcta caggcatcgt ggtgtcacgc tcgtcgtttg gtatggcttc attcagctcc
     1621 ggttcccaac gatcaaggcg agttacatga tcccccatgt tgtgcaaaaa agcggttagc
     1681 tccttcggtc ctccgatcgt tgtcagaagt aagttggccg cagtgttatc actcatggtt
     1741 atggcagcac tgcataattc tcttactgtc atgccatccg taagatgctt ttctgtgact
     1801 ggtgagtact caaccaagtc attctgagaa tagtgtatgc ggcgaccgag ttgctcttgc
     1861 ccggcgtcaa tacgggataa taccgcgcca catagcagaa ctttaaaagt gctcatcatt
     1921 ggaaaacgtt cttcggggcg aaaactctca aggatcttac cgctgttgag atccagttcg
     1981 atgtaaccca ctcgtgcacc caactgatct tcagcatctt ttactttcac cagcgtttct
     2041 gggtgagcaa aaacaggaag gcaaaatgcc gcaaaaaagg gaataagggc gacacggaaa
     2101 tgttgaatac tcatactctt cctttttcaa tattattgaa gcatttatca gggttattgt
     2161 ctcatgagcg gatacatatt tgaatgtatt tagaaaaata aacaaatagg ggttccgcgc
     2221 acatttcccc gaaaagtgcc acctgtcatg accaaaatcc cttaacgtga gttttcgttc
     2281 cactgagcgt cagaccccgt agaaaagatc aaaggatctt cttgagatcc tttttttctg
     2341 cgcgtaatct gctgcttgca aacaaaaaaa ccaccgctac cagcggtggt ttgtttgccg
     2401 gatcaagagc taccaactct ttttccgaag gtaactggct tcagcagagc gcagatacca
     2461 aatactgttc ttctagtgta gccgtagtta ggccaccact tcaagaactc tgtagcaccg
     2521 cctacatacc tcgctctgct aatcctgtta ccagtggctg ctgccagtgg cgataagtcg
     2581 tgtcttaccg ggttggactc aagacgatag ttaccggata aggcgcagcg gtcgggctga
     2641 acggggggtt cgtgcacaca gcccagcttg gagcgaacga cctacaccga actgagatac
     2701 ctacagcgtg agctatgaga aagcgccacg cttcccgaag ggagaaaggc ggacaggtat
     2761 ccggtaagcg gcagggtcgg aacaggagag cgcacgaggg agcttccagg gggaaacgcc
     2821 tggtatcttt atagtcctgt cgggtttcgc cacctctgac ttgagcgtcg atttttgtga
     2881 tgctcgtcag gggggcggag cctatggaaa aacgccagca acgcggcctt tttacggttc
     2941 ctggcctttt gctggccttt tgctcacatg ttctttcctg cgttatcccc tgattctgtg
     3001 gataaccgtg cggccgc
//
LOCUS       pOP30                   3013 bp    DNA     circular SYN 19-JAN-2024
DEFINITION  3'UTR Measurement - psbA 3'UTR Nicotiana tabacum.
ACCESSION   pOP30
VERSION     pOP30.1
KEYWORDS    .
SOURCE      .
ORGANISM    Nicotiana tabacum
FEATURES             Location/Qualifiers
     regulatory      complement(16..72)
                     /note="Geneious type: terminator"
                     /standard_name="L3S2P22"
     misc_feature    16..429
                     /standard_name="5C2LF"
     misc_feature    73..372
                     /standard_name="Spacer002"
     regulatory      373..429
                     /note="Geneious type: terminator"
                     /standard_name="L3S2P56"
     regulatory      434..451
                     /note="Geneious type: promoter"
                     /standard_name="T7 promoter"
     5'UTR           456..515
                     /standard_name="gene10 5'UTR T7"
     CDS             517..1035
                     /standard_name="NanoLuc"
     3'UTR           1036..1128
                     /standard_name="psbA 3'UTR Nt"
     regulatory      complement(1156..1252)
                     /note="Geneious type: terminator"
                     /standard_name="AmpR Terminator"
     CDS             complement(1253..2110)
                     /standard_name="AmpR"
     regulatory      complement(2111..2241)
                     /note="Geneious type: promoter"
                     /standard_name="AmpR Promoter"
     rep_origin      2318..2906
                     /standard_name="ColE1 (high-copy)"
ORIGIN      
        1 aacacgtctc gtactggacc aaaacgaaaa aaggccgctt tcgcggcctc ttttctggaa
       61 tttggtaccg agtcgacacc ctaccgtatc gctgtggcag gcacaggatc taaccggtcc
      121 tggaccggcg taagttgctg tacagccaaa tcttccgtac taattctaca ggatttgtca
      181 actgcaaacg aatttctagt cggaacggat cacgtgcacc ggggtatgcc gtggttgaat
      241 atcggcacat gaggggctcg tgggacactt ccagaactgt ctggcgtgcg aagtctctgc
      301 taaatgcaaa acagtcagga ctcgttacag ctcgtgtatg ggagctccgg gtaggccgat
      361 cgtcaattgc ggctcggtac caaattttcg aaaaaagacg ctgaaaagcg tcttttttcg
      421 ttttggtccg gagtaatacg actcactata gtactagacc acaacggttt ccctctagaa
      481 ataattttgt ttaactttaa gaaggagata tacataatgg ttttcacttt agaagacttc
      541 gtaggtgact ggcgtcaaac agcaggttat aatttagacc aagttttaga acaaggtggt
      601 gtatcaagtt tattccaaaa tttaggtgtt tctgttactc caattcaacg tatcgtatta
      661 agtggtgaaa atggtcttaa aattgacatc catgttatta ttccttatga aggtctttca
      721 ggtgaccaaa tgggtcaaat tgaaaaaatt tttaaagtag tttatcctgt agatgaccat
      781 cactttaaag taattttaca ctatggtact ttagtaattg atggcgttac acctaatatg
      841 attgactact ttggtcgtcc ttatgaaggt attgctgttt ttgatggtaa aaaaatcaca
      901 gttacaggta cattatggaa tggtaataaa attattgacg aacgtttaat caatcctgat
      961 ggttcattat tattccgtgt tacaattaat ggtgttacag gttggcgtct ttgtgaacgt
     1021 atccttgctg cttaatcctg gcctagtcta taggaggttt tgaaaagaaa ggagcaataa
     1081 tcattttctt gttctatcaa gagggtgcta ttgctccttt ctttttttcg cttactggag
     1141 acgagctgcg gccgcgatta tcaaaaagga tcttcaccta gatcctttta aattaaaaat
     1201 gaagttttaa atcaatctaa agtatatatg agtaaacttg gtctgacagt taccaatgct
     1261 taatcagtga ggcacctatc tcagcgatct gtctatttcg ttcatccata gttgcctgac
     1321 tccccgtcgt gtagataact acgatacggg agggcttacc atctggcccc agtgctgcaa
     1381 tgataccgcg ggacccacgc tcaccggctc cagatttatc agcaataaac cagccagccg
     1441 gaagggccga gcgcagaagt ggtcctgcaa ctttatccgc ctccatccag tctattaatt
     1501 gttgccggga agctagagta agtagttcgc cagttaatag tttgcgcaac gttgttgcca
     1561 ttgctacagg catcgtggtg tcacgctcgt cgtttggtat ggcttcattc agctccggtt
     1621 cccaacgatc aaggcgagtt acatgatccc ccatgttgtg caaaaaagcg gttagctcct
     1681 tcggtcctcc gatcgttgtc agaagtaagt tggccgcagt gttatcactc atggttatgg
     1741 cagcactgca taattctctt actgtcatgc catccgtaag atgcttttct gtgactggtg
     1801 agtactcaac caagtcattc tgagaatagt gtatgcggcg accgagttgc tcttgcccgg
     1861 cgtcaatacg ggataatacc gcgccacata gcagaacttt aaaagtgctc atcattggaa
     1921 aacgttcttc ggggcgaaaa ctctcaagga tcttaccgct gttgagatcc agttcgatgt
     1981 aacccactcg tgcacccaac tgatcttcag catcttttac tttcaccagc gtttctgggt
     2041 gagcaaaaac aggaaggcaa aatgccgcaa aaaagggaat aagggcgaca cggaaatgtt
     2101 gaatactcat actcttcctt tttcaatatt attgaagcat ttatcagggt tattgtctca
     2161 tgagcggata catatttgaa tgtatttaga aaaataaaca aataggggtt ccgcgcacat
     2221 ttccccgaaa agtgccacct gtcatgacca aaatccctta acgtgagttt tcgttccact
     2281 gagcgtcaga ccccgtagaa aagatcaaag gatcttcttg agatcctttt tttctgcgcg
     2341 taatctgctg cttgcaaaca aaaaaaccac cgctaccagc ggtggtttgt ttgccggatc
     2401 aagagctacc aactcttttt ccgaaggtaa ctggcttcag cagagcgcag ataccaaata
     2461 ctgttcttct agtgtagccg tagttaggcc accacttcaa gaactctgta gcaccgccta
     2521 catacctcgc tctgctaatc ctgttaccag tggctgctgc cagtggcgat aagtcgtgtc
     2581 ttaccgggtt ggactcaaga cgatagttac cggataaggc gcagcggtcg ggctgaacgg
     2641 ggggttcgtg cacacagccc agcttggagc gaacgaccta caccgaactg agatacctac
     2701 agcgtgagct atgagaaagc gccacgcttc ccgaagggag aaaggcggac aggtatccgg
     2761 taagcggcag ggtcggaaca ggagagcgca cgagggagct tccaggggga aacgcctggt
     2821 atctttatag tcctgtcggg tttcgccacc tctgacttga gcgtcgattt ttgtgatgct
     2881 cgtcaggggg gcggagccta tggaaaaacg ccagcaacgc ggccttttta cggttcctgg
     2941 ccttttgctg gccttttgct cacatgttct ttcctgcgtt atcccctgat tctgtggata
     3001 accgtgcggc cgc
//
LOCUS       pOP31                   3037 bp    DNA     circular SYN 19-JAN-2024
DEFINITION  3'UTR Measurement - psbC 3'UTR Triticum aestivum.
ACCESSION   pOP31
VERSION     pOP31.1
KEYWORDS    .
SOURCE      .
ORGANISM    Triticum aestivum
FEATURES             Location/Qualifiers
     regulatory      complement(16..72)
                     /note="Geneious type: terminator"
                     /standard_name="L3S2P22"
     misc_feature    16..429
                     /standard_name="5C2LF"
     misc_feature    73..372
                     /standard_name="Spacer002"
     regulatory      373..429
                     /note="Geneious type: terminator"
                     /standard_name="L3S2P56"
     regulatory      434..451
                     /note="Geneious type: promoter"
                     /standard_name="T7 promoter"
     5'UTR           456..515
                     /standard_name="gene10 5'UTR T7"
     CDS             517..1035
                     /standard_name="NanoLuc"
     3'UTR           1036..1152
                     /standard_name="psbC 3'UTR Ta"
     regulatory      complement(1180..1276)
                     /note="Geneious type: terminator"
                     /standard_name="AmpR Terminator"
     CDS             complement(1277..2134)
                     /standard_name="AmpR"
     regulatory      complement(2135..2265)
                     /note="Geneious type: promoter"
                     /standard_name="AmpR Promoter"
     rep_origin      2342..2930
                     /standard_name="ColE1 (high-copy)"
ORIGIN      
        1 aacacgtctc gtactggacc aaaacgaaaa aaggccgctt tcgcggcctc ttttctggaa
       61 tttggtaccg agtcgacacc ctaccgtatc gctgtggcag gcacaggatc taaccggtcc
      121 tggaccggcg taagttgctg tacagccaaa tcttccgtac taattctaca ggatttgtca
      181 actgcaaacg aatttctagt cggaacggat cacgtgcacc ggggtatgcc gtggttgaat
      241 atcggcacat gaggggctcg tgggacactt ccagaactgt ctggcgtgcg aagtctctgc
      301 taaatgcaaa acagtcagga ctcgttacag ctcgtgtatg ggagctccgg gtaggccgat
      361 cgtcaattgc ggctcggtac caaattttcg aaaaaagacg ctgaaaagcg tcttttttcg
      421 ttttggtccg gagtaatacg actcactata gtactagacc acaacggttt ccctctagaa
      481 ataattttgt ttaactttaa gaaggagata tacataatgg ttttcacttt agaagacttc
      541 gtaggtgact ggcgtcaaac agcaggttat aatttagacc aagttttaga acaaggtggt
      601 gtatcaagtt tattccaaaa tttaggtgtt tctgttactc caattcaacg tatcgtatta
      661 agtggtgaaa atggtcttaa aattgacatc catgttatta ttccttatga aggtctttca
      721 ggtgaccaaa tgggtcaaat tgaaaaaatt tttaaagtag tttatcctgt agatgaccat
      781 cactttaaag taattttaca ctatggtact ttagtaattg atggcgttac acctaatatg
      841 attgactact ttggtcgtcc ttatgaaggt attgctgttt ttgatggtaa aaaaatcaca
      901 gttacaggta cattatggaa tggtaataaa attattgacg aacgtttaat caatcctgat
      961 ggttcattat tattccgtgt tacaattaat ggtgttacag gttggcgtct ttgtgaacgt
     1021 atccttgctg cttaagattt tcttatttat acctgttcta ctttttttct gttctggctc
     1081 ggttattcca tctagccgag ccattcattc ctttttatga aagaaagata agggacagaa
     1141 aaaaaaaaaa aacgcttact ggagacgagc tgcggccgcg attatcaaaa aggatcttca
     1201 cctagatcct tttaaattaa aaatgaagtt ttaaatcaat ctaaagtata tatgagtaaa
     1261 cttggtctga cagttaccaa tgcttaatca gtgaggcacc tatctcagcg atctgtctat
     1321 ttcgttcatc catagttgcc tgactccccg tcgtgtagat aactacgata cgggagggct
     1381 taccatctgg ccccagtgct gcaatgatac cgcgggaccc acgctcaccg gctccagatt
     1441 tatcagcaat aaaccagcca gccggaaggg ccgagcgcag aagtggtcct gcaactttat
     1501 ccgcctccat ccagtctatt aattgttgcc gggaagctag agtaagtagt tcgccagtta
     1561 atagtttgcg caacgttgtt gccattgcta caggcatcgt ggtgtcacgc tcgtcgtttg
     1621 gtatggcttc attcagctcc ggttcccaac gatcaaggcg agttacatga tcccccatgt
     1681 tgtgcaaaaa agcggttagc tccttcggtc ctccgatcgt tgtcagaagt aagttggccg
     1741 cagtgttatc actcatggtt atggcagcac tgcataattc tcttactgtc atgccatccg
     1801 taagatgctt ttctgtgact ggtgagtact caaccaagtc attctgagaa tagtgtatgc
     1861 ggcgaccgag ttgctcttgc ccggcgtcaa tacgggataa taccgcgcca catagcagaa
     1921 ctttaaaagt gctcatcatt ggaaaacgtt cttcggggcg aaaactctca aggatcttac
     1981 cgctgttgag atccagttcg atgtaaccca ctcgtgcacc caactgatct tcagcatctt
     2041 ttactttcac cagcgtttct gggtgagcaa aaacaggaag gcaaaatgcc gcaaaaaagg
     2101 gaataagggc gacacggaaa tgttgaatac tcatactctt cctttttcaa tattattgaa
     2161 gcatttatca gggttattgt ctcatgagcg gatacatatt tgaatgtatt tagaaaaata
     2221 aacaaatagg ggttccgcgc acatttcccc gaaaagtgcc acctgtcatg accaaaatcc
     2281 cttaacgtga gttttcgttc cactgagcgt cagaccccgt agaaaagatc aaaggatctt
     2341 cttgagatcc tttttttctg cgcgtaatct gctgcttgca aacaaaaaaa ccaccgctac
     2401 cagcggtggt ttgtttgccg gatcaagagc taccaactct ttttccgaag gtaactggct
     2461 tcagcagagc gcagatacca aatactgttc ttctagtgta gccgtagtta ggccaccact
     2521 tcaagaactc tgtagcaccg cctacatacc tcgctctgct aatcctgtta ccagtggctg
     2581 ctgccagtgg cgataagtcg tgtcttaccg ggttggactc aagacgatag ttaccggata
     2641 aggcgcagcg gtcgggctga acggggggtt cgtgcacaca gcccagcttg gagcgaacga
     2701 cctacaccga actgagatac ctacagcgtg agctatgaga aagcgccacg cttcccgaag
     2761 ggagaaaggc ggacaggtat ccggtaagcg gcagggtcgg aacaggagag cgcacgaggg
     2821 agcttccagg gggaaacgcc tggtatcttt atagtcctgt cgggtttcgc cacctctgac
     2881 ttgagcgtcg atttttgtga tgctcgtcag gggggcggag cctatggaaa aacgccagca
     2941 acgcggcctt tttacggttc ctggcctttt gctggccttt tgctcacatg ttctttcctg
     3001 cgttatcccc tgattctgtg gataaccgtg cggccgc
//
LOCUS       pOP32                   3206 bp    DNA     circular SYN 19-JAN-2024
DEFINITION  3'UTR Measurement - psbJ 3'UTR Triticum aestivum.
ACCESSION   pOP32
VERSION     pOP32.1
KEYWORDS    .
SOURCE      .
ORGANISM    Triticum aestivum
FEATURES             Location/Qualifiers
     regulatory      complement(16..72)
                     /note="Geneious type: terminator"
                     /standard_name="L3S2P22"
     misc_feature    16..429
                     /standard_name="5C2LF"
     misc_feature    73..372
                     /standard_name="Spacer002"
     regulatory      373..429
                     /note="Geneious type: terminator"
                     /standard_name="L3S2P56"
     regulatory      434..451
                     /note="Geneious type: promoter"
                     /standard_name="T7 promoter"
     5'UTR           456..515
                     /standard_name="gene10 5'UTR T7"
     CDS             517..1035
                     /standard_name="NanoLuc"
     3'UTR           1036..1321
                     /standard_name="psbJ 3'UTR Ta"
     regulatory      complement(1349..1445)
                     /note="Geneious type: terminator"
                     /standard_name="AmpR Terminator"
     CDS             complement(1446..2303)
                     /standard_name="AmpR"
     regulatory      complement(2304..2434)
                     /note="Geneious type: promoter"
                     /standard_name="AmpR Promoter"
     rep_origin      2511..3099
                     /standard_name="ColE1 (high-copy)"
ORIGIN      
        1 aacacgtctc gtactggacc aaaacgaaaa aaggccgctt tcgcggcctc ttttctggaa
       61 tttggtaccg agtcgacacc ctaccgtatc gctgtggcag gcacaggatc taaccggtcc
      121 tggaccggcg taagttgctg tacagccaaa tcttccgtac taattctaca ggatttgtca
      181 actgcaaacg aatttctagt cggaacggat cacgtgcacc ggggtatgcc gtggttgaat
      241 atcggcacat gaggggctcg tgggacactt ccagaactgt ctggcgtgcg aagtctctgc
      301 taaatgcaaa acagtcagga ctcgttacag ctcgtgtatg ggagctccgg gtaggccgat
      361 cgtcaattgc ggctcggtac caaattttcg aaaaaagacg ctgaaaagcg tcttttttcg
      421 ttttggtccg gagtaatacg actcactata gtactagacc acaacggttt ccctctagaa
      481 ataattttgt ttaactttaa gaaggagata tacataatgg ttttcacttt agaagacttc
      541 gtaggtgact ggcgtcaaac agcaggttat aatttagacc aagttttaga acaaggtggt
      601 gtatcaagtt tattccaaaa tttaggtgtt tctgttactc caattcaacg tatcgtatta
      661 agtggtgaaa atggtcttaa aattgacatc catgttatta ttccttatga aggtctttca
      721 ggtgaccaaa tgggtcaaat tgaaaaaatt tttaaagtag tttatcctgt agatgaccat
      781 cactttaaag taattttaca ctatggtact ttagtaattg atggcgttac acctaatatg
      841 attgactact ttggtcgtcc ttatgaaggt attgctgttt ttgatggtaa aaaaatcaca
      901 gttacaggta cattatggaa tggtaataaa attattgacg aacgtttaat caatcctgat
      961 ggttcattat tattccgtgt tacaattaat ggtgttacag gttggcgtct ttgtgaacgt
     1021 atccttgctg cttaataatc ggagggacca gattgtaaac atgaaaaagt aggagcttag
     1081 cgggtcctta ccccccttta tctgattaga gcggaaagga cccgcggaat ttttactctt
     1141 ataacgcgaa ttgattctat tcgattcact cttatgaagc aacaagaaaa agagatcact
     1201 cgaggatcca atatcttatt ccacgaagga agtatcctgg aaatccttga tttagtttcg
     1261 agtaataaac taataaaacc ttaatcaaaa ctattcaact agcctaaaaa ataaaaaaaa
     1321 acgcttactg gagacgagct gcggccgcga ttatcaaaaa ggatcttcac ctagatcctt
     1381 ttaaattaaa aatgaagttt taaatcaatc taaagtatat atgagtaaac ttggtctgac
     1441 agttaccaat gcttaatcag tgaggcacct atctcagcga tctgtctatt tcgttcatcc
     1501 atagttgcct gactccccgt cgtgtagata actacgatac gggagggctt accatctggc
     1561 cccagtgctg caatgatacc gcgggaccca cgctcaccgg ctccagattt atcagcaata
     1621 aaccagccag ccggaagggc cgagcgcaga agtggtcctg caactttatc cgcctccatc
     1681 cagtctatta attgttgccg ggaagctaga gtaagtagtt cgccagttaa tagtttgcgc
     1741 aacgttgttg ccattgctac aggcatcgtg gtgtcacgct cgtcgtttgg tatggcttca
     1801 ttcagctccg gttcccaacg atcaaggcga gttacatgat cccccatgtt gtgcaaaaaa
     1861 gcggttagct ccttcggtcc tccgatcgtt gtcagaagta agttggccgc agtgttatca
     1921 ctcatggtta tggcagcact gcataattct cttactgtca tgccatccgt aagatgcttt
     1981 tctgtgactg gtgagtactc aaccaagtca ttctgagaat agtgtatgcg gcgaccgagt
     2041 tgctcttgcc cggcgtcaat acgggataat accgcgccac atagcagaac tttaaaagtg
     2101 ctcatcattg gaaaacgttc ttcggggcga aaactctcaa ggatcttacc gctgttgaga
     2161 tccagttcga tgtaacccac tcgtgcaccc aactgatctt cagcatcttt tactttcacc
     2221 agcgtttctg ggtgagcaaa aacaggaagg caaaatgccg caaaaaaggg aataagggcg
     2281 acacggaaat gttgaatact catactcttc ctttttcaat attattgaag catttatcag
     2341 ggttattgtc tcatgagcgg atacatattt gaatgtattt agaaaaataa acaaataggg
     2401 gttccgcgca catttccccg aaaagtgcca cctgtcatga ccaaaatccc ttaacgtgag
     2461 ttttcgttcc actgagcgtc agaccccgta gaaaagatca aaggatcttc ttgagatcct
     2521 ttttttctgc gcgtaatctg ctgcttgcaa acaaaaaaac caccgctacc agcggtggtt
     2581 tgtttgccgg atcaagagct accaactctt tttccgaagg taactggctt cagcagagcg
     2641 cagataccaa atactgttct tctagtgtag ccgtagttag gccaccactt caagaactct
     2701 gtagcaccgc ctacatacct cgctctgcta atcctgttac cagtggctgc tgccagtggc
     2761 gataagtcgt gtcttaccgg gttggactca agacgatagt taccggataa ggcgcagcgg
     2821 tcgggctgaa cggggggttc gtgcacacag cccagcttgg agcgaacgac ctacaccgaa
     2881 ctgagatacc tacagcgtga gctatgagaa agcgccacgc ttcccgaagg gagaaaggcg
     2941 gacaggtatc cggtaagcgg cagggtcgga acaggagagc gcacgaggga gcttccaggg
     3001 ggaaacgcct ggtatcttta tagtcctgtc gggtttcgcc acctctgact tgagcgtcga
     3061 tttttgtgat gctcgtcagg ggggcggagc ctatggaaaa acgccagcaa cgcggccttt
     3121 ttacggttcc tggccttttg ctggcctttt gctcacatgt tctttcctgc gttatcccct
     3181 gattctgtgg ataaccgtgc ggccgc
//
LOCUS       pOP33                   3060 bp    DNA     circular SYN 19-JAN-2024
DEFINITION  3'UTR Measurement - rbcL 3'UTR Nicotiana tabacum.
ACCESSION   pOP33
VERSION     pOP33.1
KEYWORDS    .
SOURCE      .
ORGANISM    Nicotiana tabacum
FEATURES             Location/Qualifiers
     regulatory      complement(16..72)
                     /note="Geneious type: terminator"
                     /standard_name="L3S2P22"
     misc_feature    16..429
                     /standard_name="5C2LF"
     misc_feature    73..372
                     /standard_name="Spacer002"
     regulatory      373..429
                     /note="Geneious type: terminator"
                     /standard_name="L3S2P56"
     regulatory      434..451
                     /note="Geneious type: promoter"
                     /standard_name="T7 promoter"
     5'UTR           456..515
                     /standard_name="gene10 5'UTR T7"
     CDS             517..1035
                     /standard_name="NanoLuc"
     3'UTR           1036..1175
                     /standard_name="rbcL 3'UTR Nt"
     regulatory      complement(1203..1299)
                     /note="Geneious type: terminator"
                     /standard_name="AmpR Terminator"
     CDS             complement(1300..2157)
                     /standard_name="AmpR"
     regulatory      complement(2158..2288)
                     /note="Geneious type: promoter"
                     /standard_name="AmpR Promoter"
     rep_origin      2365..2953
                     /standard_name="ColE1 (high-copy)"
ORIGIN      
        1 aacacgtctc gtactggacc aaaacgaaaa aaggccgctt tcgcggcctc ttttctggaa
       61 tttggtaccg agtcgacacc ctaccgtatc gctgtggcag gcacaggatc taaccggtcc
      121 tggaccggcg taagttgctg tacagccaaa tcttccgtac taattctaca ggatttgtca
      181 actgcaaacg aatttctagt cggaacggat cacgtgcacc ggggtatgcc gtggttgaat
      241 atcggcacat gaggggctcg tgggacactt ccagaactgt ctggcgtgcg aagtctctgc
      301 taaatgcaaa acagtcagga ctcgttacag ctcgtgtatg ggagctccgg gtaggccgat
      361 cgtcaattgc ggctcggtac caaattttcg aaaaaagacg ctgaaaagcg tcttttttcg
      421 ttttggtccg gagtaatacg actcactata gtactagacc acaacggttt ccctctagaa
      481 ataattttgt ttaactttaa gaaggagata tacataatgg ttttcacttt agaagacttc
      541 gtaggtgact ggcgtcaaac agcaggttat aatttagacc aagttttaga acaaggtggt
      601 gtatcaagtt tattccaaaa tttaggtgtt tctgttactc caattcaacg tatcgtatta
      661 agtggtgaaa atggtcttaa aattgacatc catgttatta ttccttatga aggtctttca
      721 ggtgaccaaa tgggtcaaat tgaaaaaatt tttaaagtag tttatcctgt agatgaccat
      781 cactttaaag taattttaca ctatggtact ttagtaattg atggcgttac acctaatatg
      841 attgactact ttggtcgtcc ttatgaaggt attgctgttt ttgatggtaa aaaaatcaca
      901 gttacaggta cattatggaa tggtaataaa attattgacg aacgtttaat caatcctgat
      961 ggttcattat tattccgtgt tacaattaat ggtgttacag gttggcgtct ttgtgaacgt
     1021 atccttgctg cttaaaaaca gtagacatta gcagataaat tagcaggaaa taaagaagga
     1081 taaggagaaa gaactcaagt aattatcctt cgttctctta attgaattgc aattaaactc
     1141 ggcccaatct tttactaaaa ggattgagcc gaatacgctt actggagacg agctgcggcc
     1201 gcgattatca aaaaggatct tcacctagat ccttttaaat taaaaatgaa gttttaaatc
     1261 aatctaaagt atatatgagt aaacttggtc tgacagttac caatgcttaa tcagtgaggc
     1321 acctatctca gcgatctgtc tatttcgttc atccatagtt gcctgactcc ccgtcgtgta
     1381 gataactacg atacgggagg gcttaccatc tggccccagt gctgcaatga taccgcggga
     1441 cccacgctca ccggctccag atttatcagc aataaaccag ccagccggaa gggccgagcg
     1501 cagaagtggt cctgcaactt tatccgcctc catccagtct attaattgtt gccgggaagc
     1561 tagagtaagt agttcgccag ttaatagttt gcgcaacgtt gttgccattg ctacaggcat
     1621 cgtggtgtca cgctcgtcgt ttggtatggc ttcattcagc tccggttccc aacgatcaag
     1681 gcgagttaca tgatccccca tgttgtgcaa aaaagcggtt agctccttcg gtcctccgat
     1741 cgttgtcaga agtaagttgg ccgcagtgtt atcactcatg gttatggcag cactgcataa
     1801 ttctcttact gtcatgccat ccgtaagatg cttttctgtg actggtgagt actcaaccaa
     1861 gtcattctga gaatagtgta tgcggcgacc gagttgctct tgcccggcgt caatacggga
     1921 taataccgcg ccacatagca gaactttaaa agtgctcatc attggaaaac gttcttcggg
     1981 gcgaaaactc tcaaggatct taccgctgtt gagatccagt tcgatgtaac ccactcgtgc
     2041 acccaactga tcttcagcat cttttacttt caccagcgtt tctgggtgag caaaaacagg
     2101 aaggcaaaat gccgcaaaaa agggaataag ggcgacacgg aaatgttgaa tactcatact
     2161 cttccttttt caatattatt gaagcattta tcagggttat tgtctcatga gcggatacat
     2221 atttgaatgt atttagaaaa ataaacaaat aggggttccg cgcacatttc cccgaaaagt
     2281 gccacctgtc atgaccaaaa tcccttaacg tgagttttcg ttccactgag cgtcagaccc
     2341 cgtagaaaag atcaaaggat cttcttgaga tccttttttt ctgcgcgtaa tctgctgctt
     2401 gcaaacaaaa aaaccaccgc taccagcggt ggtttgtttg ccggatcaag agctaccaac
     2461 tctttttccg aaggtaactg gcttcagcag agcgcagata ccaaatactg ttcttctagt
     2521 gtagccgtag ttaggccacc acttcaagaa ctctgtagca ccgcctacat acctcgctct
     2581 gctaatcctg ttaccagtgg ctgctgccag tggcgataag tcgtgtctta ccgggttgga
     2641 ctcaagacga tagttaccgg ataaggcgca gcggtcgggc tgaacggggg gttcgtgcac
     2701 acagcccagc ttggagcgaa cgacctacac cgaactgaga tacctacagc gtgagctatg
     2761 agaaagcgcc acgcttcccg aagggagaaa ggcggacagg tatccggtaa gcggcagggt
     2821 cggaacagga gagcgcacga gggagcttcc agggggaaac gcctggtatc tttatagtcc
     2881 tgtcgggttt cgccacctct gacttgagcg tcgatttttg tgatgctcgt caggggggcg
     2941 gagcctatgg aaaaacgcca gcaacgcggc ctttttacgg ttcctggcct tttgctggcc
     3001 ttttgctcac atgttctttc ctgcgttatc ccctgattct gtggataacc gtgcggccgc
//
LOCUS       pOP34                   3140 bp    DNA     circular SYN 19-JAN-2024
DEFINITION  3'UTR Measurement - rrnB 3'UTR Escherichia coli.
ACCESSION   pOP34
VERSION     pOP34.1
KEYWORDS    .
SOURCE      .
ORGANISM    Escherichia coli
FEATURES             Location/Qualifiers
     regulatory      complement(16..72)
                     /note="Geneious type: terminator"
                     /standard_name="L3S2P22"
     misc_feature    16..429
                     /standard_name="5C2LF"
     misc_feature    73..372
                     /standard_name="Spacer002"
     regulatory      373..429
                     /note="Geneious type: terminator"
                     /standard_name="L3S2P56"
     regulatory      434..451
                     /note="Geneious type: promoter"
                     /standard_name="T7 promoter"
     5'UTR           456..515
                     /standard_name="gene10 5'UTR T7"
     CDS             517..1035
                     /standard_name="NanoLuc"
     3'UTR           1036..1255
                     /standard_name="rrnB 3'UTR Ec"
     regulatory      1047..1074
                     /note="Geneious type: terminator"
                     /note="rrnB T2 transcription termination sequence"
                     /regulatory_class="terminator"
                     /standard_name="rrnB T2"
     regulatory      1166..1252
                     /note="Geneious type: terminator"
                     /note="rrnB T1 transcription termination sequence"
                     /regulatory_class="terminator"
                     /standard_name="rrnB T1"
     regulatory      complement(1283..1379)
                     /note="Geneious type: terminator"
                     /standard_name="AmpR Terminator"
     CDS             complement(1380..2237)
                     /standard_name="AmpR"
     regulatory      complement(2238..2368)
                     /note="Geneious type: promoter"
                     /standard_name="AmpR Promoter"
     rep_origin      2445..3033
                     /standard_name="ColE1 (high-copy)"
ORIGIN      
        1 aacacgtctc gtactggacc aaaacgaaaa aaggccgctt tcgcggcctc ttttctggaa
       61 tttggtaccg agtcgacacc ctaccgtatc gctgtggcag gcacaggatc taaccggtcc
      121 tggaccggcg taagttgctg tacagccaaa tcttccgtac taattctaca ggatttgtca
      181 actgcaaacg aatttctagt cggaacggat cacgtgcacc ggggtatgcc gtggttgaat
      241 atcggcacat gaggggctcg tgggacactt ccagaactgt ctggcgtgcg aagtctctgc
      301 taaatgcaaa acagtcagga ctcgttacag ctcgtgtatg ggagctccgg gtaggccgat
      361 cgtcaattgc ggctcggtac caaattttcg aaaaaagacg ctgaaaagcg tcttttttcg
      421 ttttggtccg gagtaatacg actcactata gtactagacc acaacggttt ccctctagaa
      481 ataattttgt ttaactttaa gaaggagata tacataatgg ttttcacttt agaagacttc
      541 gtaggtgact ggcgtcaaac agcaggttat aatttagacc aagttttaga acaaggtggt
      601 gtatcaagtt tattccaaaa tttaggtgtt tctgttactc caattcaacg tatcgtatta
      661 agtggtgaaa atggtcttaa aattgacatc catgttatta ttccttatga aggtctttca
      721 ggtgaccaaa tgggtcaaat tgaaaaaatt tttaaagtag tttatcctgt agatgaccat
      781 cactttaaag taattttaca ctatggtact ttagtaattg atggcgttac acctaatatg
      841 attgactact ttggtcgtcc ttatgaaggt attgctgttt ttgatggtaa aaaaatcaca
      901 gttacaggta cattatggaa tggtaataaa attattgacg aacgtttaat caatcctgat
      961 ggttcattat tattccgtgt tacaattaat ggtgttacag gttggcgtct ttgtgaacgt
     1021 atccttgctg cttaagtaga aacgcaaaaa ggccatccgt caggatggcc ttctgcttaa
     1081 tttgatgcct ggcagtttat ggcgggcgtc ctgcccgcca ccctccgggc cgttgcttcg
     1141 caacgttcaa atccgctccc ggcggatttg tcctactcag gagagcgttc accgacaaac
     1201 aacagataaa acgaaaggcc cagtctttcg actgagcctt tcgttttatt tgatgcgctt
     1261 actggagacg agctgcggcc gcgattatca aaaaggatct tcacctagat ccttttaaat
     1321 taaaaatgaa gttttaaatc aatctaaagt atatatgagt aaacttggtc tgacagttac
     1381 caatgcttaa tcagtgaggc acctatctca gcgatctgtc tatttcgttc atccatagtt
     1441 gcctgactcc ccgtcgtgta gataactacg atacgggagg gcttaccatc tggccccagt
     1501 gctgcaatga taccgcggga cccacgctca ccggctccag atttatcagc aataaaccag
     1561 ccagccggaa gggccgagcg cagaagtggt cctgcaactt tatccgcctc catccagtct
     1621 attaattgtt gccgggaagc tagagtaagt agttcgccag ttaatagttt gcgcaacgtt
     1681 gttgccattg ctacaggcat cgtggtgtca cgctcgtcgt ttggtatggc ttcattcagc
     1741 tccggttccc aacgatcaag gcgagttaca tgatccccca tgttgtgcaa aaaagcggtt
     1801 agctccttcg gtcctccgat cgttgtcaga agtaagttgg ccgcagtgtt atcactcatg
     1861 gttatggcag cactgcataa ttctcttact gtcatgccat ccgtaagatg cttttctgtg
     1921 actggtgagt actcaaccaa gtcattctga gaatagtgta tgcggcgacc gagttgctct
     1981 tgcccggcgt caatacggga taataccgcg ccacatagca gaactttaaa agtgctcatc
     2041 attggaaaac gttcttcggg gcgaaaactc tcaaggatct taccgctgtt gagatccagt
     2101 tcgatgtaac ccactcgtgc acccaactga tcttcagcat cttttacttt caccagcgtt
     2161 tctgggtgag caaaaacagg aaggcaaaat gccgcaaaaa agggaataag ggcgacacgg
     2221 aaatgttgaa tactcatact cttccttttt caatattatt gaagcattta tcagggttat
     2281 tgtctcatga gcggatacat atttgaatgt atttagaaaa ataaacaaat aggggttccg
     2341 cgcacatttc cccgaaaagt gccacctgtc atgaccaaaa tcccttaacg tgagttttcg
     2401 ttccactgag cgtcagaccc cgtagaaaag atcaaaggat cttcttgaga tccttttttt
     2461 ctgcgcgtaa tctgctgctt gcaaacaaaa aaaccaccgc taccagcggt ggtttgtttg
     2521 ccggatcaag agctaccaac tctttttccg aaggtaactg gcttcagcag agcgcagata
     2581 ccaaatactg ttcttctagt gtagccgtag ttaggccacc acttcaagaa ctctgtagca
     2641 ccgcctacat acctcgctct gctaatcctg ttaccagtgg ctgctgccag tggcgataag
     2701 tcgtgtctta ccgggttgga ctcaagacga tagttaccgg ataaggcgca gcggtcgggc
     2761 tgaacggggg gttcgtgcac acagcccagc ttggagcgaa cgacctacac cgaactgaga
     2821 tacctacagc gtgagctatg agaaagcgcc acgcttcccg aagggagaaa ggcggacagg
     2881 tatccggtaa gcggcagggt cggaacagga gagcgcacga gggagcttcc agggggaaac
     2941 gcctggtatc tttatagtcc tgtcgggttt cgccacctct gacttgagcg tcgatttttg
     3001 tgatgctcgt caggggggcg gagcctatgg aaaaacgcca gcaacgcggc ctttttacgg
     3061 ttcctggcct tttgctggcc ttttgctcac atgttctttc ctgcgttatc ccctgattct
     3121 gtggataacc gtgcggccgc
//
LOCUS       pOP35                   3110 bp    DNA     circular SYN 19-JAN-2024
DEFINITION  3'UTR Measurement - Tobacco mosaic virus 3'UTR.
ACCESSION   pOP35
VERSION     pOP35.1
KEYWORDS    .
SOURCE      .
ORGANISM    Tobacco Mosaic Virus
FEATURES             Location/Qualifiers
     regulatory      complement(16..72)
                     /note="Geneious type: terminator"
                     /standard_name="L3S2P22"
     misc_feature    16..429
                     /standard_name="5C2LF"
     misc_feature    73..372
                     /standard_name="Spacer002"
     regulatory      373..429
                     /note="Geneious type: terminator"
                     /standard_name="L3S2P56"
     regulatory      434..451
                     /note="Geneious type: promoter"
                     /standard_name="T7 promoter"
     5'UTR           456..515
                     /standard_name="gene10 5'UTR T7"
     CDS             517..1035
                     /standard_name="NanoLuc"
     3'UTR           1036..1225
                     /standard_name="126kDa 3'UTR TMV"
     regulatory      complement(1253..1349)
                     /note="Geneious type: terminator"
                     /standard_name="AmpR Terminator"
     CDS             complement(1350..2207)
                     /standard_name="AmpR"
     regulatory      complement(2208..2338)
                     /note="Geneious type: promoter"
                     /standard_name="AmpR Promoter"
     rep_origin      2415..3003
                     /standard_name="ColE1 (high-copy)"
ORIGIN      
        1 aacacgtctc gtactggacc aaaacgaaaa aaggccgctt tcgcggcctc ttttctggaa
       61 tttggtaccg agtcgacacc ctaccgtatc gctgtggcag gcacaggatc taaccggtcc
      121 tggaccggcg taagttgctg tacagccaaa tcttccgtac taattctaca ggatttgtca
      181 actgcaaacg aatttctagt cggaacggat cacgtgcacc ggggtatgcc gtggttgaat
      241 atcggcacat gaggggctcg tgggacactt ccagaactgt ctggcgtgcg aagtctctgc
      301 taaatgcaaa acagtcagga ctcgttacag ctcgtgtatg ggagctccgg gtaggccgat
      361 cgtcaattgc ggctcggtac caaattttcg aaaaaagacg ctgaaaagcg tcttttttcg
      421 ttttggtccg gagtaatacg actcactata gtactagacc acaacggttt ccctctagaa
      481 ataattttgt ttaactttaa gaaggagata tacataatgg ttttcacttt agaagacttc
      541 gtaggtgact ggcgtcaaac agcaggttat aatttagacc aagttttaga acaaggtggt
      601 gtatcaagtt tattccaaaa tttaggtgtt tctgttactc caattcaacg tatcgtatta
      661 agtggtgaaa atggtcttaa aattgacatc catgttatta ttccttatga aggtctttca
      721 ggtgaccaaa tgggtcaaat tgaaaaaatt tttaaagtag tttatcctgt agatgaccat
      781 cactttaaag taattttaca ctatggtact ttagtaattg atggcgttac acctaatatg
      841 attgactact ttggtcgtcc ttatgaaggt attgctgttt ttgatggtaa aaaaatcaca
      901 gttacaggta cattatggaa tggtaataaa attattgacg aacgtttaat caatcctgat
      961 ggttcattat tattccgtgt tacaattaat ggtgttacag gttggcgtct ttgtgaacgt
     1021 atccttgctg cttaaataat aaataacgga ttgtgtccgt aatcacacgt ggtgcgtacg
     1081 ataacgcata gtgtttttcc ctccacttaa atcgaagggt tgtgtcttgg atcgcgcggg
     1141 tcaaatgtat atggttcata tacatccgca ggcacgtaat aaagcgaggg gttcgaatcc
     1201 ccccgttacc cccggtaggg gcccacgctt actggagacg agctgcggcc gcgattatca
     1261 aaaaggatct tcacctagat ccttttaaat taaaaatgaa gttttaaatc aatctaaagt
     1321 atatatgagt aaacttggtc tgacagttac caatgcttaa tcagtgaggc acctatctca
     1381 gcgatctgtc tatttcgttc atccatagtt gcctgactcc ccgtcgtgta gataactacg
     1441 atacgggagg gcttaccatc tggccccagt gctgcaatga taccgcggga cccacgctca
     1501 ccggctccag atttatcagc aataaaccag ccagccggaa gggccgagcg cagaagtggt
     1561 cctgcaactt tatccgcctc catccagtct attaattgtt gccgggaagc tagagtaagt
     1621 agttcgccag ttaatagttt gcgcaacgtt gttgccattg ctacaggcat cgtggtgtca
     1681 cgctcgtcgt ttggtatggc ttcattcagc tccggttccc aacgatcaag gcgagttaca
     1741 tgatccccca tgttgtgcaa aaaagcggtt agctccttcg gtcctccgat cgttgtcaga
     1801 agtaagttgg ccgcagtgtt atcactcatg gttatggcag cactgcataa ttctcttact
     1861 gtcatgccat ccgtaagatg cttttctgtg actggtgagt actcaaccaa gtcattctga
     1921 gaatagtgta tgcggcgacc gagttgctct tgcccggcgt caatacggga taataccgcg
     1981 ccacatagca gaactttaaa agtgctcatc attggaaaac gttcttcggg gcgaaaactc
     2041 tcaaggatct taccgctgtt gagatccagt tcgatgtaac ccactcgtgc acccaactga
     2101 tcttcagcat cttttacttt caccagcgtt tctgggtgag caaaaacagg aaggcaaaat
     2161 gccgcaaaaa agggaataag ggcgacacgg aaatgttgaa tactcatact cttccttttt
     2221 caatattatt gaagcattta tcagggttat tgtctcatga gcggatacat atttgaatgt
     2281 atttagaaaa ataaacaaat aggggttccg cgcacatttc cccgaaaagt gccacctgtc
     2341 atgaccaaaa tcccttaacg tgagttttcg ttccactgag cgtcagaccc cgtagaaaag
     2401 atcaaaggat cttcttgaga tccttttttt ctgcgcgtaa tctgctgctt gcaaacaaaa
     2461 aaaccaccgc taccagcggt ggtttgtttg ccggatcaag agctaccaac tctttttccg
     2521 aaggtaactg gcttcagcag agcgcagata ccaaatactg ttcttctagt gtagccgtag
     2581 ttaggccacc acttcaagaa ctctgtagca ccgcctacat acctcgctct gctaatcctg
     2641 ttaccagtgg ctgctgccag tggcgataag tcgtgtctta ccgggttgga ctcaagacga
     2701 tagttaccgg ataaggcgca gcggtcgggc tgaacggggg gttcgtgcac acagcccagc
     2761 ttggagcgaa cgacctacac cgaactgaga tacctacagc gtgagctatg agaaagcgcc
     2821 acgcttcccg aagggagaaa ggcggacagg tatccggtaa gcggcagggt cggaacagga
     2881 gagcgcacga gggagcttcc agggggaaac gcctggtatc tttatagtcc tgtcgggttt
     2941 cgccacctct gacttgagcg tcgatttttg tgatgctcgt caggggggcg gagcctatgg
     3001 aaaaacgcca gcaacgcggc ctttttacgg ttcctggcct tttgctggcc ttttgctcac
     3061 atgttctttc ctgcgttatc ccctgattct gtggataacc gtgcggccgc
//
LOCUS       pOP36                   3025 bp    DNA     circular SYN 19-JAN-2024
DEFINITION  3'UTR Measurement - Turnip yellow mosaic virus 3'UTR.
ACCESSION   pOP36
VERSION     pOP36.1
KEYWORDS    .
SOURCE      .
ORGANISM    Turnip Yellow Mosaic Virus
FEATURES             Location/Qualifiers
     regulatory      complement(16..72)
                     /note="Geneious type: terminator"
                     /standard_name="L3S2P22"
     misc_feature    16..429
                     /standard_name="5C2LF"
     misc_feature    73..372
                     /standard_name="Spacer002"
     regulatory      373..429
                     /note="Geneious type: terminator"
                     /standard_name="L3S2P56"
     regulatory      434..451
                     /note="Geneious type: promoter"
                     /standard_name="T7 promoter"
     5'UTR           456..515
                     /standard_name="gene10 5'UTR T7"
     CDS             517..1035
                     /standard_name="NanoLuc"
     3'UTR           1036..1140
                     /standard_name="PTGS supressor 3'UTR TYMV"
     regulatory      complement(1168..1264)
                     /note="Geneious type: terminator"
                     /standard_name="AmpR Terminator"
     CDS             complement(1265..2122)
                     /standard_name="AmpR"
     regulatory      complement(2123..2253)
                     /note="Geneious type: promoter"
                     /standard_name="AmpR Promoter"
     rep_origin      2330..2918
                     /standard_name="ColE1 (high-copy)"
ORIGIN      
        1 aacacgtctc gtactggacc aaaacgaaaa aaggccgctt tcgcggcctc ttttctggaa
       61 tttggtaccg agtcgacacc ctaccgtatc gctgtggcag gcacaggatc taaccggtcc
      121 tggaccggcg taagttgctg tacagccaaa tcttccgtac taattctaca ggatttgtca
      181 actgcaaacg aatttctagt cggaacggat cacgtgcacc ggggtatgcc gtggttgaat
      241 atcggcacat gaggggctcg tgggacactt ccagaactgt ctggcgtgcg aagtctctgc
      301 taaatgcaaa acagtcagga ctcgttacag ctcgtgtatg ggagctccgg gtaggccgat
      361 cgtcaattgc ggctcggtac caaattttcg aaaaaagacg ctgaaaagcg tcttttttcg
      421 ttttggtccg gagtaatacg actcactata gtactagacc acaacggttt ccctctagaa
      481 ataattttgt ttaactttaa gaaggagata tacataatgg ttttcacttt agaagacttc
      541 gtaggtgact ggcgtcaaac agcaggttat aatttagacc aagttttaga acaaggtggt
      601 gtatcaagtt tattccaaaa tttaggtgtt tctgttactc caattcaacg tatcgtatta
      661 agtggtgaaa atggtcttaa aattgacatc catgttatta ttccttatga aggtctttca
      721 ggtgaccaaa tgggtcaaat tgaaaaaatt tttaaagtag tttatcctgt agatgaccat
      781 cactttaaag taattttaca ctatggtact ttagtaattg atggcgttac acctaatatg
      841 attgactact ttggtcgtcc ttatgaaggt attgctgttt ttgatggtaa aaaaatcaca
      901 gttacaggta cattatggaa tggtaataaa attattgacg aacgtttaat caatcctgat
      961 ggttcattat tattccgtgt tacaattaat ggtgttacag gttggcgtct ttgtgaacgt
     1021 atccttgctg cttaagttct cgatctttaa aatcgttagc tcgccagtta gcgaggtctg
     1081 tccccacacg acagataatc gggtgcaact cccgcccctt ttccgagggt catcggaacc
     1141 cgcttactgg agacgagctg cggccgcgat tatcaaaaag gatcttcacc tagatccttt
     1201 taaattaaaa atgaagtttt aaatcaatct aaagtatata tgagtaaact tggtctgaca
     1261 gttaccaatg cttaatcagt gaggcaccta tctcagcgat ctgtctattt cgttcatcca
     1321 tagttgcctg actccccgtc gtgtagataa ctacgatacg ggagggctta ccatctggcc
     1381 ccagtgctgc aatgataccg cgggacccac gctcaccggc tccagattta tcagcaataa
     1441 accagccagc cggaagggcc gagcgcagaa gtggtcctgc aactttatcc gcctccatcc
     1501 agtctattaa ttgttgccgg gaagctagag taagtagttc gccagttaat agtttgcgca
     1561 acgttgttgc cattgctaca ggcatcgtgg tgtcacgctc gtcgtttggt atggcttcat
     1621 tcagctccgg ttcccaacga tcaaggcgag ttacatgatc ccccatgttg tgcaaaaaag
     1681 cggttagctc cttcggtcct ccgatcgttg tcagaagtaa gttggccgca gtgttatcac
     1741 tcatggttat ggcagcactg cataattctc ttactgtcat gccatccgta agatgctttt
     1801 ctgtgactgg tgagtactca accaagtcat tctgagaata gtgtatgcgg cgaccgagtt
     1861 gctcttgccc ggcgtcaata cgggataata ccgcgccaca tagcagaact ttaaaagtgc
     1921 tcatcattgg aaaacgttct tcggggcgaa aactctcaag gatcttaccg ctgttgagat
     1981 ccagttcgat gtaacccact cgtgcaccca actgatcttc agcatctttt actttcacca
     2041 gcgtttctgg gtgagcaaaa acaggaaggc aaaatgccgc aaaaaaggga ataagggcga
     2101 cacggaaatg ttgaatactc atactcttcc tttttcaata ttattgaagc atttatcagg
     2161 gttattgtct catgagcgga tacatatttg aatgtattta gaaaaataaa caaatagggg
     2221 ttccgcgcac atttccccga aaagtgccac ctgtcatgac caaaatccct taacgtgagt
     2281 tttcgttcca ctgagcgtca gaccccgtag aaaagatcaa aggatcttct tgagatcctt
     2341 tttttctgcg cgtaatctgc tgcttgcaaa caaaaaaacc accgctacca gcggtggttt
     2401 gtttgccgga tcaagagcta ccaactcttt ttccgaaggt aactggcttc agcagagcgc
     2461 agataccaaa tactgttctt ctagtgtagc cgtagttagg ccaccacttc aagaactctg
     2521 tagcaccgcc tacatacctc gctctgctaa tcctgttacc agtggctgct gccagtggcg
     2581 ataagtcgtg tcttaccggg ttggactcaa gacgatagtt accggataag gcgcagcggt
     2641 cgggctgaac ggggggttcg tgcacacagc ccagcttgga gcgaacgacc tacaccgaac
     2701 tgagatacct acagcgtgag ctatgagaaa gcgccacgct tcccgaaggg agaaaggcgg
     2761 acaggtatcc ggtaagcggc agggtcggaa caggagagcg cacgagggag cttccagggg
     2821 gaaacgcctg gtatctttat agtcctgtcg ggtttcgcca cctctgactt gagcgtcgat
     2881 ttttgtgatg ctcgtcaggg gggcggagcc tatggaaaaa cgccagcaac gcggcctttt
     2941 tacggttcct ggccttttgc tggccttttg ctcacatgtt ctttcctgcg ttatcccctg
     3001 attctgtgga taaccgtgcg gccgc
//
LOCUS       pOP37                   2854 bp    DNA     circular SYN 19-JAN-2024
DEFINITION  endogenous transcription - 16S promoter Chlamydomonas reinhardtii.
ACCESSION   pOP37
VERSION     pOP37.1
KEYWORDS    .
SOURCE      .
ORGANISM    Chlamydomonas reinhardtii
FEATURES             Location/Qualifiers
     regulatory      20..236
                     /note="Geneious type: promoter"
                     /standard_name="16S promoter Cr"
     regulatory      128..133
                     /note="Geneious type: promoter"
                     /standard_name="-35"
     regulatory      150..155
                     /note="Geneious type: promoter"
                     /standard_name="-10"
     misc_feature    241..261
                     /note="Geneious type: RBS"
                     /standard_name="BBa_B0034"
     CDS             263..781
                     /standard_name="NanoLuc"
     3'UTR           782..968
                     /standard_name="126kDa 3'UTR TMV"
     regulatory      complement(997..1093)
                     /note="Geneious type: terminator"
                     /standard_name="AmpR Terminator"
     CDS             complement(1094..1951)
                     /standard_name="AmpR"
     regulatory      complement(1952..2082)
                     /note="Geneious type: promoter"
                     /standard_name="AmpR Promoter"
     rep_origin      2159..2747
                     /standard_name="ColE1 (high-copy)"
ORIGIN      
        1 aacacgtctc gaacaggagc aggcaacaaa tttatttatt gtcccgtaag gggaagggga
       61 aaacaattat tattttactg cggagcagct tgttattaga aatttttatt aaaaaaaaaa
      121 taaaaatttg acaaaaaaaa ataaaaaagt taaattaaaa acactgggaa tgttctaaca
      181 atcataaaaa aatcaaaagg gtttaaaatc ccgacaaaat ttaaacttta aagagttact
      241 agagaaagag gagaaataat caatggtttt cactttagaa gacttcgtag gtgactggcg
      301 tcaaacagca ggttataatt tagaccaagt tttagaacaa ggtggtgtat caagtttatt
      361 ccaaaattta ggtgtttctg ttactccaat tcaacgtatc gtattaagtg gtgaaaatgg
      421 tcttaaaatt gacatccatg ttattattcc ttatgaaggt ctttcaggtg accaaatggg
      481 tcaaattgaa aaaattttta aagtagttta tcctgtagat gaccatcact ttaaagtaat
      541 tttacactat ggtactttag taattgatgg cgttacacct aatatgattg actactttgg
      601 tcgtccttat gaaggtattg ctgtttttga tggtaaaaaa atcacagtta caggtacatt
      661 atggaatggt aataaaatta ttgacgaacg tttaatcaat cctgatggtt cattattatt
      721 ccgtgttaca attaatggtg ttacaggttg gcgtctttgt gaacgtatcc ttgctgctta
      781 aataaataac ggattgtgtc cgtaatcaca cgtggtgcgt acgataacgc atagtgtttt
      841 tccctccact taaatcgaag ggttgtgtct tggatcgcgc gggtcaaatg tatatggttc
      901 atatacatcc gcaggcacgt aataaagcga ggggttcgaa tccccccgtt acccccggta
      961 ggggcccacg cttactggag acgagactgc ggccgcgatt atcaaaaagg atcttcacct
     1021 agatcctttt aaattaaaaa tgaagtttta aatcaatcta aagtatatat gagtaaactt
     1081 ggtctgacag ttaccaatgc ttaatcagtg aggcacctat ctcagcgatc tgtctatttc
     1141 gttcatccat agttgcctga ctccccgtcg tgtagataac tacgatacgg gagggcttac
     1201 catctggccc cagtgctgca atgataccgc gggacccacg ctcaccggct ccagatttat
     1261 cagcaataaa ccagccagcc ggaagggccg agcgcagaag tggtcctgca actttatccg
     1321 cctccatcca gtctattaat tgttgccggg aagctagagt aagtagttcg ccagttaata
     1381 gtttgcgcaa cgttgttgcc attgctacag gcatcgtggt gtcacgctcg tcgtttggta
     1441 tggcttcatt cagctccggt tcccaacgat caaggcgagt tacatgatcc cccatgttgt
     1501 gcaaaaaagc ggttagctcc ttcggtcctc cgatcgttgt cagaagtaag ttggccgcag
     1561 tgttatcact catggttatg gcagcactgc ataattctct tactgtcatg ccatccgtaa
     1621 gatgcttttc tgtgactggt gagtactcaa ccaagtcatt ctgagaatag tgtatgcggc
     1681 gaccgagttg ctcttgcccg gcgtcaatac gggataatac cgcgccacat agcagaactt
     1741 taaaagtgct catcattgga aaacgttctt cggggcgaaa actctcaagg atcttaccgc
     1801 tgttgagatc cagttcgatg taacccactc gtgcacccaa ctgatcttca gcatctttta
     1861 ctttcaccag cgtttctggg tgagcaaaaa caggaaggca aaatgccgca aaaaagggaa
     1921 taagggcgac acggaaatgt tgaatactca tactcttcct ttttcaatat tattgaagca
     1981 tttatcaggg ttattgtctc atgagcggat acatatttga atgtatttag aaaaataaac
     2041 aaataggggt tccgcgcaca tttccccgaa aagtgccacc tgtcatgacc aaaatccctt
     2101 aacgtgagtt ttcgttccac tgagcgtcag accccgtaga aaagatcaaa ggatcttctt
     2161 gagatccttt ttttctgcgc gtaatctgct gcttgcaaac aaaaaaacca ccgctaccag
     2221 cggtggtttg tttgccggat caagagctac caactctttt tccgaaggta actggcttca
     2281 gcagagcgca gataccaaat actgttcttc tagtgtagcc gtagttaggc caccacttca
     2341 agaactctgt agcaccgcct acatacctcg ctctgctaat cctgttacca gtggctgctg
     2401 ccagtggcga taagtcgtgt cttaccgggt tggactcaag acgatagtta ccggataagg
     2461 cgcagcggtc gggctgaacg gggggttcgt gcacacagcc cagcttggag cgaacgacct
     2521 acaccgaact gagataccta cagcgtgagc tatgagaaag cgccacgctt cccgaaggga
     2581 gaaaggcgga caggtatccg gtaagcggca gggtcggaac aggagagcgc acgagggagc
     2641 ttccaggggg aaacgcctgg tatctttata gtcctgtcgg gtttcgccac ctctgacttg
     2701 agcgtcgatt tttgtgatgc tcgtcagggg ggcggagcct atggaaaaac gccagcaacg
     2761 cggccttttt acggttcctg gccttttgct ggccttttgc tcacatgttc tttcctgcgt
     2821 tatcccctga ttctgtggat aaccgtgcgg ccgc
//
LOCUS       pOP38                   2772 bp    DNA     circular SYN 19-JAN-2024
DEFINITION  endogenous transcription - 16S promoter Nicotiana tabacum.
ACCESSION   pOP38
VERSION     pOP38.1
KEYWORDS    .
SOURCE      .
ORGANISM    Nicotiana tabacum
FEATURES             Location/Qualifiers
     regulatory      20..154
                     /note="Geneious type: promoter"
                     /standard_name="16S promoter Nt"
     regulatory      60..65
                     /note="Geneious type: promoter"
                     /standard_name="RUA: rRNA operon upstream activator"
     regulatory      66..71
                     /note="Geneious type: promoter"
                     /standard_name="-35"
     regulatory      90..95
                     /note="Geneious type: promoter"
                     /standard_name="-10"
     misc_feature    159..179
                     /note="Geneious type: RBS"
                     /standard_name="BBa_B0034"
     CDS             181..699
                     /standard_name="NanoLuc"
     3'UTR           700..886
                     /standard_name="126kDa 3'UTR TMV"
     regulatory      complement(915..1011)
                     /note="Geneious type: terminator"
                     /standard_name="AmpR Terminator"
     CDS             complement(1012..1869)
                     /standard_name="AmpR"
     regulatory      complement(1870..2000)
                     /note="Geneious type: promoter"
                     /standard_name="AmpR Promoter"
     rep_origin      2077..2665
                     /standard_name="ColE1 (high-copy)"
ORIGIN      
        1 aacacgtctc gaacaggagg ctcccccgcc gtcgttcaat gagaatggat aagaggctcg
       61 tgggattgac gtgagggggc agggatggct atatttctgg gagcgaactc cgggcgaata
      121 cgaagcgctt ggatacagtt gtagggaggg attttactag agaaagagga gaaataatca
      181 atggttttca ctttagaaga cttcgtaggt gactggcgtc aaacagcagg ttataattta
      241 gaccaagttt tagaacaagg tggtgtatca agtttattcc aaaatttagg tgtttctgtt
      301 actccaattc aacgtatcgt attaagtggt gaaaatggtc ttaaaattga catccatgtt
      361 attattcctt atgaaggtct ttcaggtgac caaatgggtc aaattgaaaa aatttttaaa
      421 gtagtttatc ctgtagatga ccatcacttt aaagtaattt tacactatgg tactttagta
      481 attgatggcg ttacacctaa tatgattgac tactttggtc gtccttatga aggtattgct
      541 gtttttgatg gtaaaaaaat cacagttaca ggtacattat ggaatggtaa taaaattatt
      601 gacgaacgtt taatcaatcc tgatggttca ttattattcc gtgttacaat taatggtgtt
      661 acaggttggc gtctttgtga acgtatcctt gctgcttaaa taaataacgg attgtgtccg
      721 taatcacacg tggtgcgtac gataacgcat agtgtttttc cctccactta aatcgaaggg
      781 ttgtgtcttg gatcgcgcgg gtcaaatgta tatggttcat atacatccgc aggcacgtaa
      841 taaagcgagg ggttcgaatc cccccgttac ccccggtagg ggcccacgct tactggagac
      901 gagactgcgg ccgcgattat caaaaaggat cttcacctag atccttttaa attaaaaatg
      961 aagttttaaa tcaatctaaa gtatatatga gtaaacttgg tctgacagtt accaatgctt
     1021 aatcagtgag gcacctatct cagcgatctg tctatttcgt tcatccatag ttgcctgact
     1081 ccccgtcgtg tagataacta cgatacggga gggcttacca tctggcccca gtgctgcaat
     1141 gataccgcgg gacccacgct caccggctcc agatttatca gcaataaacc agccagccgg
     1201 aagggccgag cgcagaagtg gtcctgcaac tttatccgcc tccatccagt ctattaattg
     1261 ttgccgggaa gctagagtaa gtagttcgcc agttaatagt ttgcgcaacg ttgttgccat
     1321 tgctacaggc atcgtggtgt cacgctcgtc gtttggtatg gcttcattca gctccggttc
     1381 ccaacgatca aggcgagtta catgatcccc catgttgtgc aaaaaagcgg ttagctcctt
     1441 cggtcctccg atcgttgtca gaagtaagtt ggccgcagtg ttatcactca tggttatggc
     1501 agcactgcat aattctctta ctgtcatgcc atccgtaaga tgcttttctg tgactggtga
     1561 gtactcaacc aagtcattct gagaatagtg tatgcggcga ccgagttgct cttgcccggc
     1621 gtcaatacgg gataataccg cgccacatag cagaacttta aaagtgctca tcattggaaa
     1681 acgttcttcg gggcgaaaac tctcaaggat cttaccgctg ttgagatcca gttcgatgta
     1741 acccactcgt gcacccaact gatcttcagc atcttttact ttcaccagcg tttctgggtg
     1801 agcaaaaaca ggaaggcaaa atgccgcaaa aaagggaata agggcgacac ggaaatgttg
     1861 aatactcata ctcttccttt ttcaatatta ttgaagcatt tatcagggtt attgtctcat
     1921 gagcggatac atatttgaat gtatttagaa aaataaacaa ataggggttc cgcgcacatt
     1981 tccccgaaaa gtgccacctg tcatgaccaa aatcccttaa cgtgagtttt cgttccactg
     2041 agcgtcagac cccgtagaaa agatcaaagg atcttcttga gatccttttt ttctgcgcgt
     2101 aatctgctgc ttgcaaacaa aaaaaccacc gctaccagcg gtggtttgtt tgccggatca
     2161 agagctacca actctttttc cgaaggtaac tggcttcagc agagcgcaga taccaaatac
     2221 tgttcttcta gtgtagccgt agttaggcca ccacttcaag aactctgtag caccgcctac
     2281 atacctcgct ctgctaatcc tgttaccagt ggctgctgcc agtggcgata agtcgtgtct
     2341 taccgggttg gactcaagac gatagttacc ggataaggcg cagcggtcgg gctgaacggg
     2401 gggttcgtgc acacagccca gcttggagcg aacgacctac accgaactga gatacctaca
     2461 gcgtgagcta tgagaaagcg ccacgcttcc cgaagggaga aaggcggaca ggtatccggt
     2521 aagcggcagg gtcggaacag gagagcgcac gagggagctt ccagggggaa acgcctggta
     2581 tctttatagt cctgtcgggt ttcgccacct ctgacttgag cgtcgatttt tgtgatgctc
     2641 gtcagggggg cggagcctat ggaaaaacgc cagcaacgcg gcctttttac ggttcctggc
     2701 cttttgctgg ccttttgctc acatgttctt tcctgcgtta tcccctgatt ctgtggataa
     2761 ccgtgcggcc gc
//
LOCUS       pOP39                   2706 bp    DNA     circular SYN 19-JAN-2024
DEFINITION  endogenous transcription - 16S promoter Triticum aestivum.
ACCESSION   pOP39
VERSION     pOP39.1
KEYWORDS    .
SOURCE      .
ORGANISM    Triticum aestivum
FEATURES             Location/Qualifiers
     regulatory      20..88
                     /note="Geneious type: promoter"
                     /standard_name="16S promoter Ta"
     regulatory      31..36
                     /note="Geneious type: promoter"
                     /standard_name="RUA: rRNA operon upstream activator"
     regulatory      37..42
                     /note="Geneious type: promoter"
                     /standard_name="-35"
     regulatory      61..66
                     /note="Geneious type: promoter"
                     /standard_name="-10"
     misc_feature    93..113
                     /note="Geneious type: RBS"
                     /standard_name="BBa_B0034"
     CDS             115..633
                     /standard_name="NanoLuc"
     3'UTR           634..820
                     /standard_name="126kDa 3'UTR TMV"
     regulatory      complement(849..945)
                     /note="Geneious type: terminator"
                     /standard_name="AmpR Terminator"
     CDS             complement(946..1803)
                     /standard_name="AmpR"
     regulatory      complement(1804..1934)
                     /note="Geneious type: promoter"
                     /standard_name="AmpR Promoter"
     rep_origin      2011..2599
                     /standard_name="ColE1 (high-copy)"
ORIGIN      
        1 aacacgtctc gaacaggaga taagaggctt gtgggattga cgtgataggg tagggttggc
       61 tatactgctg gtggcgaact ccaggctata ctagagaaag aggagaaata atcaatggtt
      121 ttcactttag aagacttcgt aggtgactgg cgtcaaacag caggttataa tttagaccaa
      181 gttttagaac aaggtggtgt atcaagttta ttccaaaatt taggtgtttc tgttactcca
      241 attcaacgta tcgtattaag tggtgaaaat ggtcttaaaa ttgacatcca tgttattatt
      301 ccttatgaag gtctttcagg tgaccaaatg ggtcaaattg aaaaaatttt taaagtagtt
      361 tatcctgtag atgaccatca ctttaaagta attttacact atggtacttt agtaattgat
      421 ggcgttacac ctaatatgat tgactacttt ggtcgtcctt atgaaggtat tgctgttttt
      481 gatggtaaaa aaatcacagt tacaggtaca ttatggaatg gtaataaaat tattgacgaa
      541 cgtttaatca atcctgatgg ttcattatta ttccgtgtta caattaatgg tgttacaggt
      601 tggcgtcttt gtgaacgtat ccttgctgct taaataaata acggattgtg tccgtaatca
      661 cacgtggtgc gtacgataac gcatagtgtt tttccctcca cttaaatcga agggttgtgt
      721 cttggatcgc gcgggtcaaa tgtatatggt tcatatacat ccgcaggcac gtaataaagc
      781 gaggggttcg aatccccccg ttacccccgg taggggccca cgcttactgg agacgagact
      841 gcggccgcga ttatcaaaaa ggatcttcac ctagatcctt ttaaattaaa aatgaagttt
      901 taaatcaatc taaagtatat atgagtaaac ttggtctgac agttaccaat gcttaatcag
      961 tgaggcacct atctcagcga tctgtctatt tcgttcatcc atagttgcct gactccccgt
     1021 cgtgtagata actacgatac gggagggctt accatctggc cccagtgctg caatgatacc
     1081 gcgggaccca cgctcaccgg ctccagattt atcagcaata aaccagccag ccggaagggc
     1141 cgagcgcaga agtggtcctg caactttatc cgcctccatc cagtctatta attgttgccg
     1201 ggaagctaga gtaagtagtt cgccagttaa tagtttgcgc aacgttgttg ccattgctac
     1261 aggcatcgtg gtgtcacgct cgtcgtttgg tatggcttca ttcagctccg gttcccaacg
     1321 atcaaggcga gttacatgat cccccatgtt gtgcaaaaaa gcggttagct ccttcggtcc
     1381 tccgatcgtt gtcagaagta agttggccgc agtgttatca ctcatggtta tggcagcact
     1441 gcataattct cttactgtca tgccatccgt aagatgcttt tctgtgactg gtgagtactc
     1501 aaccaagtca ttctgagaat agtgtatgcg gcgaccgagt tgctcttgcc cggcgtcaat
     1561 acgggataat accgcgccac atagcagaac tttaaaagtg ctcatcattg gaaaacgttc
     1621 ttcggggcga aaactctcaa ggatcttacc gctgttgaga tccagttcga tgtaacccac
     1681 tcgtgcaccc aactgatctt cagcatcttt tactttcacc agcgtttctg ggtgagcaaa
     1741 aacaggaagg caaaatgccg caaaaaaggg aataagggcg acacggaaat gttgaatact
     1801 catactcttc ctttttcaat attattgaag catttatcag ggttattgtc tcatgagcgg
     1861 atacatattt gaatgtattt agaaaaataa acaaataggg gttccgcgca catttccccg
     1921 aaaagtgcca cctgtcatga ccaaaatccc ttaacgtgag ttttcgttcc actgagcgtc
     1981 agaccccgta gaaaagatca aaggatcttc ttgagatcct ttttttctgc gcgtaatctg
     2041 ctgcttgcaa acaaaaaaac caccgctacc agcggtggtt tgtttgccgg atcaagagct
     2101 accaactctt tttccgaagg taactggctt cagcagagcg cagataccaa atactgttct
     2161 tctagtgtag ccgtagttag gccaccactt caagaactct gtagcaccgc ctacatacct
     2221 cgctctgcta atcctgttac cagtggctgc tgccagtggc gataagtcgt gtcttaccgg
     2281 gttggactca agacgatagt taccggataa ggcgcagcgg tcgggctgaa cggggggttc
     2341 gtgcacacag cccagcttgg agcgaacgac ctacaccgaa ctgagatacc tacagcgtga
     2401 gctatgagaa agcgccacgc ttcccgaagg gagaaaggcg gacaggtatc cggtaagcgg
     2461 cagggtcgga acaggagagc gcacgaggga gcttccaggg ggaaacgcct ggtatcttta
     2521 tagtcctgtc gggtttcgcc acctctgact tgagcgtcga tttttgtgat gctcgtcagg
     2581 ggggcggagc ctatggaaaa acgccagcaa cgcggccttt ttacggttcc tggccttttg
     2641 ctggcctttt gctcacatgt tctttcctgc gttatcccct gattctgtgg ataaccgtgc
     2701 ggccgc
//
LOCUS       pOP40                   2689 bp    DNA     circular SYN 19-JAN-2024
DEFINITION  endogenous transcription - psbA promoter Nicotiana tabacum.
ACCESSION   pOP40
VERSION     pOP40.1
KEYWORDS    .
SOURCE      .
ORGANISM    Nicotiana tabacum
FEATURES             Location/Qualifiers
     regulatory      20..71
                     /note="Geneious type: promoter"
                     /standard_name="psbA promoter Nt"
     regulatory      38..43
                     /note="Geneious type: promoter"
                     /standard_name="-35"
     regulatory      62..67
                     /note="Geneious type: promoter"
                     /standard_name="-10"
     misc_feature    76..96
                     /note="Geneious type: RBS"
                     /standard_name="BBa_B0034"
     CDS             98..616
                     /standard_name="NanoLuc"
     3'UTR           617..803
                     /standard_name="126kDa 3'UTR TMV"
     regulatory      complement(832..928)
                     /note="Geneious type: terminator"
                     /standard_name="AmpR Terminator"
     CDS             complement(929..1786)
                     /standard_name="AmpR"
     regulatory      complement(1787..1917)
                     /note="Geneious type: promoter"
                     /standard_name="AmpR Promoter"
     rep_origin      1994..2582
                     /standard_name="ColE1 (high-copy)"
ORIGIN      
        1 aacacgtctc gaacaggagg atctacatac accttggttg acacgagtat ataagtcatg
       61 ttatactgtt gtactagaga aagaggagaa ataatcaatg gttttcactt tagaagactt
      121 cgtaggtgac tggcgtcaaa cagcaggtta taatttagac caagttttag aacaaggtgg
      181 tgtatcaagt ttattccaaa atttaggtgt ttctgttact ccaattcaac gtatcgtatt
      241 aagtggtgaa aatggtctta aaattgacat ccatgttatt attccttatg aaggtctttc
      301 aggtgaccaa atgggtcaaa ttgaaaaaat ttttaaagta gtttatcctg tagatgacca
      361 tcactttaaa gtaattttac actatggtac tttagtaatt gatggcgtta cacctaatat
      421 gattgactac tttggtcgtc cttatgaagg tattgctgtt tttgatggta aaaaaatcac
      481 agttacaggt acattatgga atggtaataa aattattgac gaacgtttaa tcaatcctga
      541 tggttcatta ttattccgtg ttacaattaa tggtgttaca ggttggcgtc tttgtgaacg
      601 tatccttgct gcttaaataa ataacggatt gtgtccgtaa tcacacgtgg tgcgtacgat
      661 aacgcatagt gtttttccct ccacttaaat cgaagggttg tgtcttggat cgcgcgggtc
      721 aaatgtatat ggttcatata catccgcagg cacgtaataa agcgaggggt tcgaatcccc
      781 ccgttacccc cggtaggggc ccacgcttac tggagacgag actgcggccg cgattatcaa
      841 aaaggatctt cacctagatc cttttaaatt aaaaatgaag ttttaaatca atctaaagta
      901 tatatgagta aacttggtct gacagttacc aatgcttaat cagtgaggca cctatctcag
      961 cgatctgtct atttcgttca tccatagttg cctgactccc cgtcgtgtag ataactacga
     1021 tacgggaggg cttaccatct ggccccagtg ctgcaatgat accgcgggac ccacgctcac
     1081 cggctccaga tttatcagca ataaaccagc cagccggaag ggccgagcgc agaagtggtc
     1141 ctgcaacttt atccgcctcc atccagtcta ttaattgttg ccgggaagct agagtaagta
     1201 gttcgccagt taatagtttg cgcaacgttg ttgccattgc tacaggcatc gtggtgtcac
     1261 gctcgtcgtt tggtatggct tcattcagct ccggttccca acgatcaagg cgagttacat
     1321 gatcccccat gttgtgcaaa aaagcggtta gctccttcgg tcctccgatc gttgtcagaa
     1381 gtaagttggc cgcagtgtta tcactcatgg ttatggcagc actgcataat tctcttactg
     1441 tcatgccatc cgtaagatgc ttttctgtga ctggtgagta ctcaaccaag tcattctgag
     1501 aatagtgtat gcggcgaccg agttgctctt gcccggcgtc aatacgggat aataccgcgc
     1561 cacatagcag aactttaaaa gtgctcatca ttggaaaacg ttcttcgggg cgaaaactct
     1621 caaggatctt accgctgttg agatccagtt cgatgtaacc cactcgtgca cccaactgat
     1681 cttcagcatc ttttactttc accagcgttt ctgggtgagc aaaaacagga aggcaaaatg
     1741 ccgcaaaaaa gggaataagg gcgacacgga aatgttgaat actcatactc ttcctttttc
     1801 aatattattg aagcatttat cagggttatt gtctcatgag cggatacata tttgaatgta
     1861 tttagaaaaa taaacaaata ggggttccgc gcacatttcc ccgaaaagtg ccacctgtca
     1921 tgaccaaaat cccttaacgt gagttttcgt tccactgagc gtcagacccc gtagaaaaga
     1981 tcaaaggatc ttcttgagat cctttttttc tgcgcgtaat ctgctgcttg caaacaaaaa
     2041 aaccaccgct accagcggtg gtttgtttgc cggatcaaga gctaccaact ctttttccga
     2101 aggtaactgg cttcagcaga gcgcagatac caaatactgt tcttctagtg tagccgtagt
     2161 taggccacca cttcaagaac tctgtagcac cgcctacata cctcgctctg ctaatcctgt
     2221 taccagtggc tgctgccagt ggcgataagt cgtgtcttac cgggttggac tcaagacgat
     2281 agttaccgga taaggcgcag cggtcgggct gaacgggggg ttcgtgcaca cagcccagct
     2341 tggagcgaac gacctacacc gaactgagat acctacagcg tgagctatga gaaagcgcca
     2401 cgcttcccga agggagaaag gcggacaggt atccggtaag cggcagggtc ggaacaggag
     2461 agcgcacgag ggagcttcca gggggaaacg cctggtatct ttatagtcct gtcgggtttc
     2521 gccacctctg acttgagcgt cgatttttgt gatgctcgtc aggggggcgg agcctatgga
     2581 aaaacgccag caacgcggcc tttttacggt tcctggcctt ttgctggcct tttgctcaca
     2641 tgttctttcc tgcgttatcc cctgattctg tggataaccg tgcggccgc
//
LOCUS       pOP41                   2747 bp    DNA     circular SYN 19-JAN-2024
DEFINITION  endogenous transcription - rbcL promoter Nicotiana tabacum.
ACCESSION   pOP41
VERSION     pOP41.1
KEYWORDS    .
SOURCE      .
ORGANISM    Nicotiana tabacum
FEATURES             Location/Qualifiers
     regulatory      20..129
                     /note="Geneious type: promoter"
                     /standard_name="rbcL promoter Nt"
     regulatory      96..101
                     /note="Geneious type: promoter"
                     /standard_name="-35"
     regulatory      120..125
                     /note="Geneious type: promoter"
                     /standard_name="-10"
     misc_feature    134..154
                     /note="Geneious type: RBS"
                     /standard_name="BBa_B0034"
     CDS             156..674
                     /standard_name="NanoLuc"
     3'UTR           675..861
                     /standard_name="126kDa 3'UTR TMV"
     regulatory      complement(890..986)
                     /note="Geneious type: terminator"
                     /standard_name="AmpR Terminator"
     CDS             complement(987..1844)
                     /standard_name="AmpR"
     regulatory      complement(1845..1975)
                     /note="Geneious type: promoter"
                     /standard_name="AmpR Promoter"
     rep_origin      2052..2640
                     /standard_name="ColE1 (high-copy)"
ORIGIN      
        1 aacacgtctc gaacaggagg ggggaagttc ttattattta ggttagtcag gtatttccat
       61 ttcaaaaaaa aaaaaagtaa aaaagaaaaa ttgggttgcg ctatatatat gaaagagtat
      121 acaataatgt actagagaaa gaggagaaat aatcaatggt tttcacttta gaagacttcg
      181 taggtgactg gcgtcaaaca gcaggttata atttagacca agttttagaa caaggtggtg
      241 tatcaagttt attccaaaat ttaggtgttt ctgttactcc aattcaacgt atcgtattaa
      301 gtggtgaaaa tggtcttaaa attgacatcc atgttattat tccttatgaa ggtctttcag
      361 gtgaccaaat gggtcaaatt gaaaaaattt ttaaagtagt ttatcctgta gatgaccatc
      421 actttaaagt aattttacac tatggtactt tagtaattga tggcgttaca cctaatatga
      481 ttgactactt tggtcgtcct tatgaaggta ttgctgtttt tgatggtaaa aaaatcacag
      541 ttacaggtac attatggaat ggtaataaaa ttattgacga acgtttaatc aatcctgatg
      601 gttcattatt attccgtgtt acaattaatg gtgttacagg ttggcgtctt tgtgaacgta
      661 tccttgctgc ttaaataaat aacggattgt gtccgtaatc acacgtggtg cgtacgataa
      721 cgcatagtgt ttttccctcc acttaaatcg aagggttgtg tcttggatcg cgcgggtcaa
      781 atgtatatgg ttcatataca tccgcaggca cgtaataaag cgaggggttc gaatcccccc
      841 gttacccccg gtaggggccc acgcttactg gagacgagac tgcggccgcg attatcaaaa
      901 aggatcttca cctagatcct tttaaattaa aaatgaagtt ttaaatcaat ctaaagtata
      961 tatgagtaaa cttggtctga cagttaccaa tgcttaatca gtgaggcacc tatctcagcg
     1021 atctgtctat ttcgttcatc catagttgcc tgactccccg tcgtgtagat aactacgata
     1081 cgggagggct taccatctgg ccccagtgct gcaatgatac cgcgggaccc acgctcaccg
     1141 gctccagatt tatcagcaat aaaccagcca gccggaaggg ccgagcgcag aagtggtcct
     1201 gcaactttat ccgcctccat ccagtctatt aattgttgcc gggaagctag agtaagtagt
     1261 tcgccagtta atagtttgcg caacgttgtt gccattgcta caggcatcgt ggtgtcacgc
     1321 tcgtcgtttg gtatggcttc attcagctcc ggttcccaac gatcaaggcg agttacatga
     1381 tcccccatgt tgtgcaaaaa agcggttagc tccttcggtc ctccgatcgt tgtcagaagt
     1441 aagttggccg cagtgttatc actcatggtt atggcagcac tgcataattc tcttactgtc
     1501 atgccatccg taagatgctt ttctgtgact ggtgagtact caaccaagtc attctgagaa
     1561 tagtgtatgc ggcgaccgag ttgctcttgc ccggcgtcaa tacgggataa taccgcgcca
     1621 catagcagaa ctttaaaagt gctcatcatt ggaaaacgtt cttcggggcg aaaactctca
     1681 aggatcttac cgctgttgag atccagttcg atgtaaccca ctcgtgcacc caactgatct
     1741 tcagcatctt ttactttcac cagcgtttct gggtgagcaa aaacaggaag gcaaaatgcc
     1801 gcaaaaaagg gaataagggc gacacggaaa tgttgaatac tcatactctt cctttttcaa
     1861 tattattgaa gcatttatca gggttattgt ctcatgagcg gatacatatt tgaatgtatt
     1921 tagaaaaata aacaaatagg ggttccgcgc acatttcccc gaaaagtgcc acctgtcatg
     1981 accaaaatcc cttaacgtga gttttcgttc cactgagcgt cagaccccgt agaaaagatc
     2041 aaaggatctt cttgagatcc tttttttctg cgcgtaatct gctgcttgca aacaaaaaaa
     2101 ccaccgctac cagcggtggt ttgtttgccg gatcaagagc taccaactct ttttccgaag
     2161 gtaactggct tcagcagagc gcagatacca aatactgttc ttctagtgta gccgtagtta
     2221 ggccaccact tcaagaactc tgtagcaccg cctacatacc tcgctctgct aatcctgtta
     2281 ccagtggctg ctgccagtgg cgataagtcg tgtcttaccg ggttggactc aagacgatag
     2341 ttaccggata aggcgcagcg gtcgggctga acggggggtt cgtgcacaca gcccagcttg
     2401 gagcgaacga cctacaccga actgagatac ctacagcgtg agctatgaga aagcgccacg
     2461 cttcccgaag ggagaaaggc ggacaggtat ccggtaagcg gcagggtcgg aacaggagag
     2521 cgcacgaggg agcttccagg gggaaacgcc tggtatcttt atagtcctgt cgggtttcgc
     2581 cacctctgac ttgagcgtcg atttttgtga tgctcgtcag gggggcggag cctatggaaa
     2641 aacgccagca acgcggcctt tttacggttc ctggcctttt gctggccttt tgctcacatg
     2701 ttctttcctg cgttatcccc tgattctgtg gataaccgtg cggccgc
//
